# Supplementary material for: Structural basis for protein glutamylation by the Legionella pseudokinase SidJ
Source: Nat Commun. 2021 Oct 26;12:6174. doi: 10.1038/s41467-021-26429-y (PMC8548325; doi:10.1038/s41467-021-26429-y)
Supplement: Supplementary file 4 — Source Data [file 41467_2021_26429_MOESM4_ESM.zip]

Archive with 5 entries (4 files):
- Source_data/
- Source_data/Source_data.xlsx
- __MACOSX/Source_data/._Source_data.xlsx
- Source_data/Uncropped_gels.pdf
- __MACOSX/Source_data/._Uncropped_gels.pdf
