# Supplementary material for: Structural basis for protein glutamylation by the Legionella pseudokinase SidJ
Source: Nat Commun. 2021 Oct 26;12:6174. doi: 10.1038/s41467-021-26429-y (PMC8548325; doi:10.1038/s41467-021-26429-y)
Supplement: Supplementary file 4 — Source Data [file 41467_2021_26429_MOESM4_ESM.zip › Source_data/Source_data.xlsx]

## Sheet: Fig. 1D
Time (min)	SidJ WT + SdeA WT			SidJ E565A + SdeA WT
2	1153	951	1091	933	956	981
5	1120	925	1127	1024	1010	1139
10	6217	3312	8223	2006	2053	2949
20	18703	12982	21581	3833	3231	6157
30	32450	22749	33885	9174	6997	12208
60	65440	49904	70240	13391	13613	16928

## Sheet: Fig. 5E
SidJ WT	SidJ WT/SdeA WT	SidJ D542A/SdeA WT	SidJ Quadruple	SidJ Quadruple/SdeA WT	SidJ K370A	SidJ K370A/SdeA WT
136	702	58	41	808	87	155
267	645	44	88	862	76	197
215	691	60	53	755	119	118

## Sheet: Fig. 5G
Time (min)	WT			D542A			K367A			K370A
0	0.888	0.913	0.894	0.9	0.909	0.913	0.896	0.906	0.913	0.884	0.886	0.88
1	0.887	0.912	0.895	0.897	0.909	0.911	0.895	0.903	0.911	0.886	0.888	0.882
2	0.889	0.914	0.894	0.899	0.912	0.911	0.897	0.904	0.912	0.887	0.892	0.886
3	0.89	0.911	0.896	0.903	0.913	0.912	0.898	0.904	0.911	0.889	0.894	0.89
4	0.892	0.914	0.898	0.905	0.915	0.914	0.9	0.907	0.913	0.893	0.898	0.894
5	0.894	0.914	0.9	0.906	0.917	0.915	0.903	0.909	0.915	0.896	0.9	0.897
6	0.896	0.917	0.901	0.91	0.921	0.917	0.903	0.911	0.915	0.9	0.904	0.901
7	0.898	0.917	0.903	0.909	0.922	0.919	0.906	0.911	0.917	0.901	0.904	0.905
8	0.9	0.92	0.905	0.912	0.922	0.921	0.908	0.913	0.919	0.904	0.907	0.908
9	0.901	0.918	0.904	0.913	0.924	0.922	0.908	0.914	0.92	0.906	0.911	0.911
10	0.904	0.923	0.908	0.916	0.928	0.926	0.912	0.918	0.922	0.908	0.915	0.917
11	0.905	0.92	0.911	0.915	0.926	0.925	0.911	0.917	0.921	0.91	0.917	0.917
12	0.905	0.923	0.912	0.917	0.927	0.926	0.914	0.919	0.922	0.913	0.918	0.92
13	0.908	0.924	0.912	0.918	0.93	0.926	0.914	0.921	0.924	0.914	0.921	0.922
14	0.908	0.924	0.913	0.919	0.93	0.928	0.915	0.919	0.925	0.916	0.921	0.926
15	0.91	0.923	0.915	0.919	0.932	0.928	0.915	0.922	0.924	0.919	0.923	0.927
16	0.913	0.927	0.916	0.921	0.932	0.927	0.916	0.922	0.926	0.921	0.925	0.93
17	0.913	0.925	0.917	0.92	0.93	0.928	0.917	0.923	0.923	0.923	0.927	0.929
18	0.916	0.928	0.919	0.925	0.933	0.929	0.918	0.925	0.927	0.924	0.93	0.935
19	0.915	0.927	0.918	0.922	0.932	0.928	0.917	0.923	0.927	0.924	0.929	0.937
20	0.918	0.928	0.922	0.924	0.936	0.931	0.92	0.925	0.929	0.927	0.934	0.937
21	0.919	0.93	0.921	0.924	0.934	0.931	0.918	0.925	0.929	0.93	0.935	0.94
22	0.92	0.93	0.921	0.924	0.936	0.928	0.918	0.926	0.928	0.929	0.935	0.94
23	0.921	0.932	0.923	0.924	0.935	0.931	0.92	0.925	0.928	0.931	0.938	0.945
24	0.921	0.931	0.923	0.924	0.937	0.929	0.918	0.924	0.928	0.931	0.937	0.945
25	0.924	0.933	0.926	0.926	0.937	0.93	0.919	0.925	0.93	0.934	0.94	0.949
26	0.924	0.933	0.926	0.924	0.936	0.93	0.92	0.923	0.928	0.935	0.941	0.95
27	0.925	0.934	0.928	0.923	0.936	0.93	0.917	0.923	0.926	0.932	0.942	0.951
28	0.926	0.934	0.928	0.924	0.936	0.928	0.919	0.923	0.927	0.937	0.944	0.949
29	0.926	0.934	0.929	0.923	0.936	0.927	0.917	0.923	0.926	0.936	0.944	0.954
30	0.927	0.935	0.929	0.924	0.934	0.928	0.916	0.922	0.925	0.939	0.944	0.953
31	0.929	0.935	0.929	0.924	0.934	0.928	0.916	0.921	0.924	0.94	0.946	0.952
32	0.931	0.937	0.932	0.926	0.934	0.928	0.914	0.922	0.925	0.94	0.948	0.952
33	0.934	0.939	0.934	0.922	0.935	0.929	0.916	0.923	0.925	0.942	0.949	0.954
34	0.934	0.938	0.933	0.924	0.934	0.928	0.914	0.922	0.922	0.942	0.948	0.955
35	0.935	0.941	0.935	0.924	0.934	0.928	0.915	0.921	0.923	0.942	0.951	0.957
36	0.935	0.938	0.933	0.922	0.93	0.926	0.912	0.919	0.919	0.941	0.95	0.953
37	0.939	0.942	0.936	0.922	0.934	0.926	0.914	0.92	0.92	0.943	0.954	0.957
38	0.941	0.943	0.939	0.921	0.933	0.927	0.913	0.919	0.919	0.944	0.955	0.96
39	0.942	0.943	0.938	0.922	0.932	0.925	0.912	0.916	0.919	0.944	0.953	0.96
40	0.941	0.943	0.938	0.921	0.931	0.925	0.911	0.917	0.916	0.944	0.954	0.96
41	0.946	0.947	0.943	0.922	0.933	0.927	0.913	0.919	0.92	0.949	0.958	0.966
42	0.947	0.945	0.943	0.92	0.93	0.924	0.91	0.916	0.917	0.947	0.957	0.964
43	0.947	0.95	0.947	0.921	0.931	0.928	0.912	0.917	0.917	0.951	0.96	0.968
44	0.949	0.949	0.946	0.92	0.929	0.923	0.91	0.914	0.917	0.949	0.958	0.968
45	0.949	0.948	0.949	0.917	0.927	0.922	0.907	0.914	0.914	0.949	0.958	0.968
46	0.951	0.949	0.948	0.918	0.928	0.921	0.908	0.914	0.913	0.951	0.96	0.969
47	0.953	0.951	0.95	0.917	0.927	0.921	0.909	0.912	0.914	0.951	0.961	0.971
48	0.954	0.952	0.95	0.917	0.927	0.921	0.905	0.911	0.911	0.95	0.959	0.972
49	0.955	0.954	0.952	0.915	0.925	0.919	0.905	0.911	0.911	0.951	0.96	0.975
50	0.958	0.955	0.955	0.915	0.925	0.92	0.905	0.911	0.91	0.951	0.964	0.976
51	0.959	0.956	0.955	0.915	0.924	0.917	0.904	0.908	0.908	0.952	0.963	0.975
52	0.961	0.956	0.955	0.914	0.922	0.916	0.902	0.907	0.91	0.952	0.962	0.976
53	0.965	0.959	0.957	0.914	0.924	0.917	0.902	0.909	0.909	0.955	0.966	0.979
54	0.965	0.961	0.959	0.912	0.923	0.916	0.902	0.907	0.909	0.953	0.965	0.979
55	0.968	0.962	0.961	0.914	0.924	0.917	0.902	0.906	0.909	0.958	0.967	0.984
56	0.968	0.964	0.962	0.912	0.922	0.915	0.9	0.906	0.91	0.956	0.966	0.984
57	0.971	0.966	0.963	0.91	0.921	0.914	0.9	0.904	0.909	0.958	0.968	0.987
58	0.972	0.966	0.965	0.911	0.922	0.913	0.899	0.904	0.908	0.957	0.969	0.988
59	0.973	0.967	0.966	0.912	0.919	0.911	0.896	0.901	0.907	0.957	0.969	0.987
60	0.976	0.97	0.967	0.91	0.92	0.912	0.897	0.903	0.905	0.959	0.971	0.99
61	0.979	0.971	0.971	0.91	0.92	0.914	0.896	0.903	0.907	0.96	0.971	0.991
62	0.982	0.974	0.972	0.91	0.92	0.91	0.895	0.901	0.906	0.962	0.975	0.993
63	0.987	0.978	0.974	0.91	0.92	0.911	0.896	0.901	0.908	0.963	0.973	0.994
64	0.987	0.977	0.977	0.909	0.92	0.911	0.895	0.9	0.906	0.963	0.976	0.997
65	0.989	0.978	0.981	0.909	0.919	0.91	0.894	0.899	0.906	0.967	0.977	0.995
66	0.989	0.978	0.981	0.909	0.917	0.908	0.893	0.898	0.903	0.964	0.975	0.995
67	0.99	0.982	0.987	0.909	0.917	0.91	0.893	0.898	0.904	0.967	0.977	0.998
68	0.992	0.985	0.99	0.909	0.918	0.91	0.892	0.898	0.904	0.968	0.979	1.001
69	0.992	0.984	0.994	0.906	0.917	0.908	0.891	0.897	0.904	0.971	0.981	1.001
70	0.995	0.987	0.999	0.908	0.916	0.907	0.892	0.899	0.904	0.97	0.981	1.003
71	0.995	0.989	1.004	0.907	0.917	0.909	0.889	0.896	0.902	0.972	0.983	1.006
72	0.996	0.991	1.005	0.906	0.914	0.904	0.891	0.895	0.901	0.971	0.981	1.004
73	0.999	0.996	1.009	0.906	0.915	0.906	0.89	0.895	0.901	0.973	0.984	1.007
74	1	0.993	1.01	0.905	0.913	0.905	0.891	0.894	0.9	0.974	0.983	1.006
75	1.004	0.999	1.012	0.907	0.915	0.907	0.891	0.895	0.9	0.978	0.987	1.011
76	1.002	0.998	1.01	0.906	0.913	0.905	0.888	0.893	0.897	0.977	0.987	1.011
77	1.005	1.001	1.012	0.904	0.913	0.904	0.889	0.892	0.9	0.975	0.986	1.012
78	1.007	1.002	1.014	0.902	0.913	0.903	0.887	0.893	0.898	0.977	0.986	1.014
79	1.011	1.004	1.016	0.904	0.912	0.903	0.889	0.891	0.898	0.981	0.99	1.015
80	1.011	1.008	1.018	0.904	0.913	0.904	0.89	0.89	0.9	0.981	0.99	1.017
81	1.012	1.009	1.02	0.903	0.911	0.903	0.888	0.889	0.899	0.982	0.992	1.016
82	1.015	1.011	1.022	0.902	0.911	0.902	0.888	0.889	0.898	0.983	0.993	1.02
83	1.017	1.012	1.022	0.903	0.911	0.902	0.889	0.887	0.9	0.984	0.993	1.021
84	1.019	1.015	1.024	0.903	0.912	0.9	0.889	0.887	0.898	0.986	0.992	1.02
85	1.021	1.019	1.027	0.902	0.912	0.9	0.885	0.888	0.897	0.987	0.993	1.023
86	1.023	1.019	1.028	0.903	0.908	0.901	0.887	0.887	0.897	0.988	0.994	1.024
87	1.024	1.024	1.031	0.902	0.908	0.901	0.888	0.886	0.898	0.99	0.997	1.027
88	1.026	1.024	1.032	0.9	0.909	0.9	0.885	0.884	0.897	0.99	0.997	1.03
89	1.031	1.028	1.036	0.903	0.911	0.899	0.887	0.886	0.896	0.994	1	1.029
90	1.028	1.03	1.036	0.901	0.907	0.896	0.885	0.884	0.894	0.99	0.999	1.03
91	1.03	1.03	1.036	0.901	0.908	0.896	0.883	0.882	0.894	0.992	1.001	1.032
92	1.034	1.035	1.039	0.902	0.909	0.9	0.885	0.884	0.895	0.995	1.002	1.033
93	1.036	1.038	1.043	0.902	0.909	0.898	0.887	0.885	0.895	0.998	1.006	1.035
94	1.036	1.039	1.04	0.9	0.907	0.897	0.883	0.882	0.893	0.995	1.001	1.034
95	1.038	1.042	1.044	0.901	0.908	0.896	0.884	0.882	0.894	0.998	1.003	1.038
96	1.041	1.046	1.048	0.903	0.907	0.897	0.884	0.884	0.893	0.999	1.007	1.04
97	1.043	1.044	1.047	0.897	0.905	0.895	0.881	0.879	0.891	1	1.007	1.039
98	1.046	1.048	1.052	0.902	0.909	0.897	0.884	0.882	0.895	1.003	1.011	1.043
99	1.047	1.05	1.053	0.899	0.907	0.895	0.882	0.882	0.892	1.006	1.01	1.044
100	1.049	1.051	1.056	0.901	0.904	0.896	0.882	0.881	0.892	1.007	1.01	1.043
101	1.051	1.055	1.057	0.899	0.906	0.895	0.881	0.882	0.891	1.005	1.012	1.045
102	1.053	1.058	1.059	0.903	0.906	0.895	0.883	0.882	0.89	1.009	1.016	1.048
103	1.055	1.062	1.062	0.904	0.908	0.893	0.881	0.882	0.892	1.008	1.016	1.051
104	1.054	1.066	1.064	0.904	0.906	0.894	0.882	0.881	0.89	1.01	1.016	1.05
105	1.055	1.066	1.065	0.902	0.906	0.893	0.882	0.88	0.889	1.01	1.016	1.051
106	1.06	1.071	1.064	0.902	0.903	0.894	0.88	0.88	0.89	1.011	1.018	1.052
107	1.061	1.076	1.068	0.902	0.904	0.894	0.881	0.88	0.89	1.012	1.02	1.053
108	1.062	1.078	1.067	0.902	0.901	0.892	0.88	0.878	0.889	1.012	1.019	1.056
109	1.065	1.083	1.071	0.903	0.903	0.892	0.881	0.878	0.889	1.014	1.022	1.057
110	1.069	1.089	1.075	0.904	0.905	0.894	0.881	0.878	0.89	1.017	1.024	1.06
111	1.071	1.094	1.077	0.903	0.904	0.892	0.881	0.879	0.889	1.019	1.027	1.063
112	1.07	1.095	1.078	0.902	0.903	0.891	0.879	0.877	0.887	1.018	1.026	1.063
113	1.074	1.1	1.079	0.903	0.904	0.891	0.88	0.877	0.887	1.02	1.029	1.065
114	1.076	1.102	1.084	0.904	0.904	0.895	0.881	0.879	0.89	1.023	1.031	1.067
115	1.078	1.105	1.084	0.903	0.903	0.893	0.879	0.878	0.888	1.024	1.03	1.069
116	1.079	1.107	1.088	0.903	0.903	0.893	0.88	0.877	0.887	1.025	1.033	1.069
117	1.083	1.106	1.088	0.903	0.902	0.892	0.879	0.877	0.888	1.024	1.031	1.072
118	1.084	1.112	1.09	0.902	0.903	0.891	0.879	0.876	0.885	1.026	1.035	1.071
119	1.086	1.11	1.094	0.904	0.904	0.892	0.879	0.877	0.886	1.028	1.037	1.074
120	1.089	1.113	1.095	0.905	0.904	0.892	0.88	0.876	0.888	1.029	1.038	1.076
121	1.088	1.111	1.095	0.903	0.901	0.888	0.879	0.874	0.886	1.03	1.04	1.075
122	1.09	1.117	1.097	0.904	0.902	0.89	0.879	0.876	0.885	1.032	1.038	1.078
123	1.094	1.116	1.101	0.905	0.902	0.89	0.879	0.877	0.888	1.034	1.044	1.08
124	1.093	1.12	1.101	0.904	0.901	0.891	0.878	0.876	0.885	1.034	1.044	1.08
125	1.098	1.122	1.103	0.906	0.901	0.89	0.877	0.875	0.886	1.036	1.046	1.082
126	1.099	1.123	1.109	0.907	0.9	0.891	0.879	0.874	0.885	1.036	1.045	1.083
127	1.101	1.126	1.109	0.906	0.903	0.891	0.877	0.875	0.884	1.039	1.048	1.085
128	1.104	1.128	1.11	0.907	0.902	0.893	0.879	0.875	0.885	1.039	1.051	1.085
129	1.105	1.128	1.111	0.907	0.901	0.891	0.877	0.873	0.883	1.041	1.05	1.088
130	1.107	1.132	1.113	0.905	0.901	0.892	0.877	0.873	0.883	1.043	1.052	1.088
131	1.11	1.132	1.114	0.906	0.899	0.892	0.877	0.874	0.882	1.044	1.056	1.089
132	1.109	1.137	1.117	0.906	0.901	0.893	0.876	0.872	0.884	1.046	1.056	1.092
133	1.114	1.139	1.121	0.907	0.901	0.893	0.878	0.874	0.883	1.046	1.057	1.094
134	1.114	1.139	1.121	0.906	0.9	0.891	0.875	0.871	0.882	1.048	1.058	1.094
135	1.115	1.141	1.123	0.907	0.899	0.891	0.875	0.871	0.881	1.047	1.059	1.095
136	1.12	1.145	1.126	0.907	0.898	0.893	0.877	0.873	0.884	1.052	1.064	1.098
137	1.119	1.145	1.123	0.906	0.898	0.891	0.875	0.87	0.881	1.048	1.061	1.097
138	1.125	1.15	1.13	0.909	0.9	0.894	0.876	0.872	0.882	1.053	1.067	1.102
139	1.124	1.151	1.131	0.908	0.898	0.893	0.875	0.87	0.882	1.051	1.063	1.099
140	1.128	1.151	1.134	0.907	0.899	0.891	0.875	0.871	0.881	1.055	1.067	1.1
141	1.126	1.154	1.135	0.906	0.899	0.894	0.874	0.87	0.881	1.054	1.067	1.103
142	1.131	1.158	1.14	0.91	0.9	0.894	0.876	0.87	0.882	1.056	1.073	1.106
143	1.134	1.159	1.14	0.909	0.898	0.894	0.876	0.871	0.882	1.06	1.072	1.106
144	1.135	1.162	1.145	0.911	0.899	0.895	0.874	0.872	0.883	1.06	1.071	1.11
145	1.138	1.162	1.145	0.91	0.898	0.896	0.874	0.868	0.881	1.061	1.074	1.112
146	1.138	1.164	1.146	0.909	0.897	0.894	0.875	0.87	0.882	1.063	1.072	1.109
147	1.14	1.166	1.145	0.909	0.899	0.893	0.872	0.869	0.881	1.061	1.074	1.112
148	1.141	1.17	1.149	0.911	0.9	0.895	0.874	0.869	0.88	1.065	1.077	1.115
149	1.145	1.172	1.152	0.909	0.9	0.896	0.874	0.871	0.88	1.067	1.081	1.116
150	1.149	1.178	1.157	0.911	0.901	0.898	0.875	0.871	0.882	1.07	1.083	1.123
151	1.15	1.177	1.158	0.911	0.902	0.895	0.874	0.869	0.881	1.07	1.083	1.119
152	1.151	1.179	1.158	0.909	0.901	0.897	0.873	0.868	0.879	1.069	1.083	1.121
153	1.152	1.181	1.162	0.91	0.9	0.898	0.875	0.87	0.88	1.073	1.084	1.125
154	1.156	1.183	1.162	0.91	0.902	0.897	0.874	0.869	0.879	1.072	1.084	1.12
155	1.158	1.186	1.167	0.913	0.902	0.897	0.874	0.87	0.88	1.076	1.087	1.125
156	1.16	1.186	1.169	0.913	0.9	0.899	0.875	0.87	0.88	1.077	1.088	1.127
157	1.162	1.188	1.169	0.913	0.904	0.899	0.874	0.868	0.879	1.079	1.089	1.127
158	1.163	1.192	1.169	0.913	0.901	0.899	0.874	0.869	0.88	1.079	1.093	1.13
159	1.166	1.194	1.173	0.912	0.903	0.899	0.873	0.869	0.877	1.08	1.093	1.129
160	1.167	1.195	1.173	0.912	0.904	0.897	0.874	0.868	0.878	1.081	1.093	1.131
161	1.168	1.199	1.178	0.913	0.903	0.899	0.874	0.869	0.88	1.084	1.095	1.134
162	1.173	1.201	1.181	0.915	0.901	0.899	0.873	0.869	0.879	1.084	1.097	1.137
163	1.171	1.204	1.182	0.913	0.901	0.897	0.873	0.867	0.876	1.085	1.098	1.137
164	1.177	1.204	1.184	0.914	0.902	0.9	0.874	0.868	0.878	1.086	1.098	1.139
165	1.177	1.209	1.185	0.914	0.901	0.899	0.873	0.867	0.878	1.088	1.1	1.143
166	1.18	1.209	1.19	0.914	0.903	0.899	0.874	0.867	0.878	1.091	1.104	1.144
167	1.183	1.21	1.191	0.914	0.902	0.899	0.873	0.867	0.876	1.09	1.101	1.143
168	1.182	1.213	1.189	0.916	0.901	0.899	0.871	0.868	0.877	1.091	1.103	1.143
169	1.187	1.217	1.193	0.916	0.9	0.898	0.874	0.867	0.877	1.093	1.107	1.147
170	1.188	1.217	1.197	0.916	0.902	0.9	0.872	0.868	0.879	1.094	1.108	1.15
171	1.19	1.221	1.196	0.915	0.902	0.898	0.873	0.868	0.877	1.095	1.108	1.15
172	1.195	1.223	1.2	0.916	0.903	0.898	0.872	0.867	0.877	1.097	1.108	1.152
173	1.193	1.225	1.203	0.917	0.903	0.9	0.873	0.866	0.876	1.098	1.112	1.152
174	1.195	1.224	1.204	0.916	0.902	0.898	0.871	0.865	0.876	1.097	1.114	1.152
175	1.199	1.226	1.204	0.916	0.902	0.898	0.873	0.865	0.875	1.101	1.113	1.153
176	1.199	1.235	1.207	0.918	0.904	0.901	0.872	0.866	0.877	1.102	1.118	1.157
177	1.204	1.237	1.212	0.92	0.905	0.902	0.872	0.866	0.877	1.104	1.12	1.159
178	1.2	1.235	1.209	0.917	0.904	0.899	0.87	0.865	0.876	1.103	1.121	1.159
179	1.209	1.237	1.213	0.919	0.905	0.899	0.873	0.864	0.877	1.105	1.123	1.16
180	1.204	1.236	1.214	0.915	0.902	0.899	0.871	0.864	0.875	1.104	1.119	1.16
181	1.211	1.243	1.217	0.916	0.905	0.9	0.873	0.866	0.876	1.107	1.123	1.165
182	1.213	1.245	1.218	0.918	0.906	0.901	0.873	0.865	0.876	1.109	1.125	1.165
183	1.212	1.246	1.221	0.918	0.905	0.9	0.873	0.865	0.874	1.11	1.127	1.167
184	1.215	1.249	1.225	0.919	0.906	0.901	0.874	0.866	0.876	1.115	1.129	1.17
185	1.219	1.25	1.225	0.919	0.907	0.901	0.871	0.865	0.875	1.115	1.131	1.17
186	1.22	1.254	1.229	0.92	0.906	0.902	0.873	0.865	0.876	1.116	1.132	1.173
187	1.223	1.254	1.232	0.921	0.907	0.902	0.872	0.864	0.875	1.117	1.134	1.171
188	1.224	1.26	1.233	0.921	0.907	0.902	0.873	0.866	0.875	1.119	1.134	1.175
189	1.224	1.259	1.233	0.921	0.905	0.9	0.871	0.863	0.874	1.12	1.132	1.174
190	1.231	1.262	1.237	0.923	0.908	0.904	0.873	0.866	0.877	1.121	1.14	1.179
191	1.229	1.268	1.236	0.92	0.907	0.901	0.872	0.866	0.875	1.122	1.14	1.179
192	1.231	1.264	1.241	0.922	0.908	0.901	0.871	0.865	0.874	1.122	1.139	1.181
193	1.234	1.268	1.239	0.92	0.909	0.903	0.872	0.866	0.876	1.123	1.142	1.181
194	1.236	1.271	1.243	0.924	0.91	0.903	0.874	0.866	0.875	1.128	1.145	1.184
195	1.24	1.275	1.248	0.923	0.911	0.904	0.873	0.865	0.877	1.129	1.147	1.186
196	1.242	1.277	1.25	0.924	0.911	0.905	0.873	0.868	0.878	1.132	1.147	1.19
197	1.244	1.28	1.251	0.924	0.911	0.905	0.872	0.865	0.877	1.13	1.151	1.19
198	1.244	1.278	1.251	0.922	0.91	0.903	0.875	0.865	0.875	1.132	1.149	1.188
199	1.245	1.283	1.255	0.923	0.91	0.905	0.872	0.864	0.876	1.134	1.149	1.194
200	1.251	1.285	1.257	0.923	0.911	0.906	0.873	0.864	0.874	1.133	1.154	1.196
201	1.252	1.29	1.262	0.926	0.912	0.907	0.872	0.866	0.877	1.136	1.155	1.197
202	1.251	1.287	1.259	0.924	0.909	0.904	0.873	0.864	0.875	1.136	1.155	1.194
203	1.254	1.29	1.259	0.924	0.911	0.906	0.873	0.864	0.875	1.136	1.155	1.196
204	1.254	1.293	1.264	0.925	0.911	0.907	0.873	0.865	0.876	1.14	1.158	1.198
205	1.26	1.292	1.267	0.924	0.91	0.905	0.874	0.864	0.875	1.139	1.161	1.199
206	1.261	1.296	1.267	0.925	0.913	0.906	0.873	0.865	0.876	1.144	1.163	1.201
207	1.264	1.3	1.269	0.927	0.913	0.907	0.875	0.865	0.876	1.145	1.165	1.202
208	1.265	1.298	1.272	0.925	0.911	0.905	0.871	0.864	0.874	1.144	1.164	1.201
209	1.264	1.298	1.271	0.926	0.913	0.906	0.875	0.865	0.875	1.146	1.165	1.203
210	1.266	1.306	1.276	0.926	0.913	0.908	0.872	0.864	0.875	1.148	1.162	1.208
211	1.268	1.306	1.277	0.926	0.914	0.906	0.871	0.864	0.876	1.149	1.166	1.208
212	1.27	1.307	1.281	0.928	0.914	0.909	0.873	0.865	0.875	1.151	1.169	1.209
213	1.275	1.31	1.282	0.929	0.916	0.909	0.875	0.864	0.876	1.153	1.173	1.213
214	1.274	1.313	1.285	0.93	0.915	0.91	0.875	0.866	0.876	1.155	1.175	1.216
215	1.278	1.314	1.284	0.928	0.914	0.908	0.873	0.865	0.875	1.155	1.175	1.214
216	1.279	1.316	1.287	0.928	0.916	0.909	0.873	0.865	0.875	1.156	1.175	1.217
217	1.282	1.32	1.29	0.93	0.917	0.909	0.872	0.865	0.874	1.161	1.177	1.218
218	1.286	1.323	1.291	0.93	0.917	0.91	0.874	0.864	0.876	1.157	1.178	1.22
219	1.286	1.323	1.292	0.933	0.917	0.909	0.874	0.864	0.876	1.161	1.181	1.225
220	1.288	1.321	1.291	0.93	0.916	0.91	0.873	0.864	0.875	1.161	1.181	1.219
221	1.287	1.321	1.293	0.929	0.917	0.907	0.872	0.866	0.875	1.159	1.181	1.221
222	1.293	1.333	1.3	0.93	0.92	0.911	0.875	0.866	0.876	1.165	1.186	1.224
223	1.291	1.327	1.298	0.931	0.919	0.911	0.873	0.866	0.875	1.164	1.186	1.227
224	1.29	1.329	1.299	0.93	0.919	0.908	0.872	0.864	0.875	1.165	1.187	1.223
225	1.296	1.334	1.3	0.934	0.919	0.91	0.874	0.864	0.875	1.167	1.185	1.227
226	1.297	1.33	1.3	0.931	0.918	0.909	0.873	0.864	0.874	1.167	1.188	1.227
227	1.299	1.338	1.305	0.933	0.92	0.912	0.874	0.864	0.875	1.171	1.192	1.232
228	1.303	1.337	1.305	0.934	0.92	0.911	0.874	0.866	0.874	1.172	1.194	1.232
229	1.303	1.341	1.31	0.936	0.92	0.914	0.874	0.866	0.877	1.172	1.197	1.235
230	1.307	1.341	1.309	0.934	0.922	0.915	0.874	0.865	0.875	1.175	1.196	1.236
231	1.311	1.347	1.317	0.937	0.922	0.914	0.874	0.868	0.876	1.177	1.198	1.24
232	1.311	1.345	1.313	0.936	0.922	0.913	0.875	0.866	0.875	1.178	1.199	1.236
233	1.314	1.348	1.317	0.936	0.924	0.913	0.875	0.865	0.877	1.181	1.2	1.24
234	1.313	1.348	1.316	0.935	0.923	0.913	0.874	0.866	0.875	1.181	1.202	1.24
235	1.312	1.35	1.317	0.934	0.922	0.915	0.874	0.866	0.875	1.182	1.202	1.24
236	1.317	1.353	1.321	0.938	0.922	0.914	0.875	0.865	0.876	1.184	1.206	1.242
237	1.314	1.351	1.316	0.937	0.921	0.914	0.874	0.864	0.874	1.18	1.206	1.243
238	1.319	1.357	1.322	0.938	0.923	0.913	0.875	0.866	0.874	1.183	1.207	1.245
239	1.321	1.363	1.327	0.939	0.924	0.916	0.877	0.867	0.876	1.191	1.21	1.25
240	1.323	1.358	1.325	0.938	0.924	0.916	0.875	0.866	0.876	1.189	1.211	1.247
241	1.324	1.362	1.33	0.939	0.926	0.917	0.875	0.865	0.876	1.189	1.212	1.249
242	1.32	1.363	1.328	0.937	0.924	0.915	0.873	0.866	0.875	1.188	1.212	1.248
243	1.329	1.366	1.332	0.941	0.927	0.916	0.876	0.867	0.877	1.195	1.217	1.253
244	1.325	1.365	1.329	0.938	0.925	0.916	0.874	0.866	0.875	1.19	1.214	1.253
245	1.331	1.365	1.331	0.942	0.925	0.916	0.875	0.866	0.875	1.192	1.216	1.253
246	1.328	1.371	1.332	0.94	0.926	0.917	0.876	0.866	0.877	1.192	1.216	1.258
247	1.332	1.371	1.337	0.94	0.927	0.918	0.877	0.867	0.875	1.198	1.219	1.259
248	1.334	1.371	1.335	0.942	0.926	0.918	0.877	0.867	0.875	1.198	1.219	1.258
249	1.332	1.371	1.336	0.942	0.928	0.918	0.874	0.866	0.876	1.196	1.222	1.259
250	1.336	1.379	1.337	0.944	0.928	0.918	0.877	0.866	0.877	1.202	1.222	1.26
251	1.335	1.375	1.337	0.942	0.926	0.917	0.875	0.866	0.874	1.201	1.226	1.259
252	1.34	1.376	1.342	0.942	0.928	0.917	0.876	0.867	0.876	1.202	1.226	1.26
253	1.339	1.377	1.343	0.944	0.929	0.919	0.877	0.867	0.878	1.204	1.228	1.262
254	1.343	1.381	1.341	0.944	0.929	0.916	0.876	0.867	0.876	1.204	1.227	1.266
255	1.346	1.38	1.343	0.944	0.929	0.919	0.877	0.866	0.876	1.204	1.229	1.265
256	1.343	1.38	1.345	0.944	0.928	0.92	0.876	0.866	0.877	1.208	1.23	1.267
257	1.344	1.383	1.342	0.944	0.928	0.918	0.876	0.865	0.876	1.207	1.23	1.266
258	1.348	1.386	1.347	0.945	0.931	0.92	0.876	0.866	0.877	1.209	1.237	1.272
259	1.351	1.383	1.347	0.946	0.93	0.92	0.878	0.866	0.878	1.211	1.231	1.272
260	1.35	1.39	1.355	0.948	0.931	0.919	0.877	0.866	0.877	1.212	1.239	1.272
261	1.351	1.387	1.35	0.946	0.93	0.92	0.876	0.864	0.875	1.212	1.234	1.271
262	1.349	1.389	1.349	0.947	0.933	0.923	0.878	0.866	0.876	1.214	1.238	1.273
263	1.353	1.393	1.351	0.947	0.932	0.924	0.876	0.867	0.876	1.216	1.24	1.274
264	1.35	1.387	1.351	0.949	0.931	0.922	0.878	0.867	0.878	1.214	1.242	1.275
265	1.358	1.391	1.351	0.948	0.933	0.922	0.879	0.865	0.877	1.217	1.238	1.274
266	1.355	1.393	1.356	0.949	0.933	0.922	0.876	0.867	0.876	1.22	1.243	1.274
267	1.358	1.393	1.354	0.949	0.933	0.922	0.876	0.868	0.874	1.218	1.242	1.279
268	1.357	1.393	1.354	0.949	0.934	0.923	0.877	0.868	0.878	1.221	1.247	1.276
269	1.36	1.395	1.355	0.949	0.935	0.923	0.879	0.866	0.875	1.224	1.246	1.279
270	1.358	1.397	1.357	0.95	0.934	0.924	0.877	0.866	0.876	1.224	1.247	1.28
271	1.363	1.399	1.358	0.952	0.934	0.925	0.878	0.868	0.877	1.225	1.249	1.282
272	1.364	1.397	1.36	0.952	0.936	0.924	0.879	0.869	0.878	1.224	1.256	1.283
273	1.362	1.398	1.361	0.951	0.935	0.926	0.878	0.867	0.876	1.224	1.251	1.283
274	1.367	1.398	1.362	0.952	0.937	0.928	0.879	0.87	0.879	1.226	1.256	1.287
275	1.365	1.4	1.36	0.95	0.938	0.925	0.878	0.867	0.877	1.228	1.255	1.285
276	1.365	1.398	1.358	0.95	0.936	0.926	0.877	0.869	0.875	1.228	1.256	1.284
277	1.366	1.406	1.362	0.952	0.938	0.926	0.878	0.868	0.877	1.229	1.256	1.285
278	1.367	1.403	1.36	0.954	0.938	0.926	0.88	0.867	0.877	1.23	1.256	1.288
279	1.368	1.401	1.363	0.954	0.938	0.927	0.879	0.87	0.878	1.233	1.262	1.291
280	1.366	1.403	1.358	0.953	0.937	0.927	0.878	0.867	0.877	1.235	1.257	1.288
281	1.366	1.401	1.358	0.953	0.94	0.927	0.878	0.868	0.878	1.233	1.262	1.292
282	1.369	1.396	1.359	0.953	0.938	0.926	0.878	0.869	0.877	1.235	1.26	1.288
283	1.372	1.404	1.365	0.954	0.941	0.929	0.88	0.869	0.879	1.237	1.267	1.295
284	1.369	1.404	1.363	0.956	0.941	0.928	0.88	0.867	0.878	1.238	1.265	1.294
285	1.369	1.405	1.364	0.954	0.94	0.928	0.88	0.87	0.877	1.238	1.265	1.294
286	1.37	1.403	1.358	0.955	0.94	0.928	0.88	0.869	0.878	1.241	1.265	1.294
287	1.373	1.412	1.364	0.956	0.941	0.93	0.881	0.869	0.877	1.244	1.271	1.298
288	1.369	1.405	1.362	0.958	0.939	0.93	0.879	0.869	0.875	1.241	1.267	1.296
289	1.371	1.406	1.363	0.958	0.941	0.929	0.88	0.869	0.877	1.244	1.269	1.296
290	1.373	1.401	1.359	0.955	0.941	0.929	0.881	0.871	0.877	1.242	1.271	1.299
291	1.374	1.407	1.362	0.957	0.94	0.928	0.882	0.868	0.878	1.243	1.27	1.299
292	1.375	1.409	1.365	0.957	0.944	0.93	0.88	0.87	0.878	1.247	1.274	1.299
293	1.373	1.408	1.36	0.956	0.941	0.93	0.879	0.868	0.876	1.246	1.274	1.3
294	1.373	1.401	1.359	0.958	0.941	0.93	0.878	0.868	0.877	1.247	1.272	1.3
295	1.377	1.408	1.364	0.96	0.943	0.931	0.88	0.869	0.877	1.249	1.276	1.303
296	1.37	1.41	1.362	0.957	0.943	0.933	0.88	0.869	0.877	1.248	1.275	1.301
297	1.376	1.406	1.363	0.96	0.945	0.93	0.882	0.868	0.878	1.253	1.275	1.3
298	1.379	1.41	1.363	0.96	0.944	0.931	0.882	0.871	0.879	1.256	1.282	1.306
299	1.38	1.415	1.369	0.961	0.947	0.933	0.882	0.873	0.88	1.255	1.282	1.308

## Sheet: Supp. Fig. 6B
SidJ WT/SdeA WT	SidJ H492A/SdeA WT	SidJ R500A/SdeA WT
188	13	313
259	20	333
216	23	355

## Sheet: Chromatograms
SdeA WT		SidJ/CaM WT		SidJ/CaM/SdeA WT		SidJ D542A/CaM/SdeA		SidJ H492A/CaM/SdeA		SidJ Y452A/CaM/SdeA		SidJ K370A/CaM/SdeA		SidJ K367A/CaM/SdeA		SidJ T353A/CaM/SdeA		SidJ Q350A/CaM/SdeA		SidJ E565A/CaM/SdeA		SidJ E565A/CaM/SdeA no nucleotide		SidJ E565A/CaM/SdeA AMPCPP		SidJ E565A/CaM/SdeA ATP+Glu
mL	A280	mL	A280	mL	A280	mL	A280	mL	A280	mL	A280	mL	A280	mL	A280	mL	A280	mL	A280	mL	A280	mL	A280	mL	A280	mL	A280
0	0.017	0	-0.344	0	-0.021	0	0	0	0.017	0	0.007	0	0.007	0	0.009	0	0.016	0	0	0	0.001	0	-0.014	0	0.013	0	-0.02
0.003	0.002	0.003	0.003	0.003	-0.018	0.003	0	0.003	0.013	0.003	-0.003	0.003	-0.003	0.003	0.002	0.003	0.019	0.003	-0.007	0.003	0	0.004	-0.006	0.003	0.011	0.003	-0.01
0.005	0.007	0.005	-0.001	0.005	-0.016	0.005	0.001	0.005	0.009	0.005	-0.012	0.005	-0.012	0.005	-0.004	0.005	0.023	0.005	-0.013	0.005	-0.001	0.007	-0.016	0.006	0.01	0.006	-0.003
0.008	0.011	0.008	-0.006	0.008	-0.013	0.008	0.001	0.008	0.005	0.008	-0.021	0.008	-0.021	0.008	-0.01	0.008	0.026	0.008	-0.02	0.008	-0.003	0.011	-0.025	0.009	0.008	0.009	0.003
0.011	0.015	0.011	-0.009	0.011	-0.011	0.011	0	0.011	0.002	0.011	-0.028	0.011	-0.028	0.011	-0.016	0.011	0.026	0.011	-0.025	0.011	-0.004	0.015	-0.023	0.012	0.002	0.012	0.003
0.013	0.012	0.013	-0.005	0.013	-0.01	0.013	-0.004	0.013	0.001	0.013	-0.028	0.013	-0.028	0.013	-0.021	0.013	0.019	0.013	-0.022	0.013	-0.005	0.018	-0.022	0.015	-0.007	0.015	-0.003
0.016	0.009	0.016	-0.001	0.016	-0.009	0.016	-0.009	0.016	0.001	0.016	-0.028	0.016	-0.028	0.016	-0.026	0.016	0.012	0.016	-0.018	0.016	-0.006	0.022	-0.023	0.018	-0.015	0.018	-0.008
0.019	0.007	0.019	0.004	0.019	-0.008	0.019	-0.013	0.019	0	0.019	-0.028	0.019	-0.028	0.019	-0.031	0.019	0.004	0.019	-0.015	0.019	-0.007	0.026	-0.027	0.021	-0.019	0.021	-0.012
0.021	0.004	0.021	0.004	0.021	-0.01	0.021	-0.012	0.021	-0.004	0.021	-0.028	0.021	-0.028	0.021	-0.034	0.021	0.004	0.021	-0.013	0.021	-0.01	0.029	-0.031	0.024	-0.014	0.024	-0.012
0.024	0.001	0.024	0.001	0.024	-0.019	0.024	-0.005	0.024	-0.013	0.024	-0.029	0.024	-0.029	0.024	-0.037	0.024	0.011	0.024	-0.013	0.024	-0.014	0.033	-0.032	0.027	-0.008	0.027	-0.011
0.027	-0.001	0.027	-0.003	0.027	-0.027	0.027	0.001	0.027	-0.021	0.027	-0.029	0.027	-0.029	0.027	-0.04	0.027	0.017	0.027	-0.013	0.027	-0.019	0.037	-0.033	0.03	-0.003	0.03	-0.011
0.029	-0.004	0.029	-0.007	0.029	-0.035	0.029	0.007	0.029	-0.03	0.029	-0.03	0.029	-0.03	0.029	-0.042	0.029	0.023	0.029	-0.013	0.029	-0.023	0.04	-0.033	0.033	-0.007	0.033	-0.014
0.032	-0.005	0.032	-0.012	0.032	-0.036	0.032	0.011	0.032	-0.029	0.032	-0.031	0.032	-0.031	0.032	-0.044	0.032	0.018	0.032	-0.012	0.032	-0.021	0.044	-0.045	0.036	-0.012	0.036	-0.018
0.035	-0.005	0.035	-0.019	0.035	-0.033	0.035	0.013	0.035	-0.025	0.035	-0.033	0.035	-0.033	0.035	-0.045	0.035	0.008	0.035	-0.011	0.035	-0.014	0.047	-0.057	0.039	-0.016	0.039	-0.021
0.037	-0.005	0.037	-0.025	0.037	-0.03	0.037	0.016	0.037	-0.022	0.037	-0.034	0.037	-0.034	0.037	-0.047	0.037	-0.001	0.037	-0.009	0.037	-0.008	0.051	-0.067	0.042	-0.02	0.042	-0.02
0.04	-0.005	0.04	-0.031	0.04	-0.027	0.04	0.018	0.04	-0.018	0.04	-0.036	0.04	-0.036	0.04	-0.048	0.04	-0.011	0.04	-0.008	0.04	-0.002	0.055	-0.072	0.045	-0.024	0.045	-0.016
0.043	-0.002	0.043	-0.029	0.043	-0.024	0.043	0.011	0.043	-0.022	0.043	-0.03	0.043	-0.03	0.043	-0.056	0.043	-0.008	0.043	-0.004	0.043	-0.004	0.058	-0.077	0.048	-0.028	0.048	-0.012
0.045	0.001	0.045	-0.025	0.045	-0.02	0.045	0.004	0.045	-0.026	0.045	-0.025	0.045	-0.025	0.045	-0.064	0.045	-0.005	0.045	0.001	0.045	-0.008	0.062	-0.076	0.051	-0.033	0.051	-0.009
0.048	0.003	0.048	-0.022	0.048	-0.016	0.048	-0.003	0.048	-0.03	0.048	-0.019	0.048	-0.019	0.048	-0.072	0.048	-0.002	0.048	0.006	0.048	-0.011	0.066	-0.071	0.054	-0.039	0.054	-0.013
0.051	0.005	0.051	-0.019	0.051	-0.014	0.051	-0.007	0.051	-0.032	0.051	-0.017	0.051	-0.017	0.051	-0.076	0.051	0.001	0.051	0.01	0.051	-0.014	0.069	-0.066	0.057	-0.045	0.057	-0.018
0.053	-0.001	0.053	-0.016	0.053	-0.023	0.053	-0.005	0.053	-0.029	0.053	-0.025	0.053	-0.025	0.053	-0.068	0.053	0.006	0.053	0.008	0.053	-0.017	0.073	-0.073	0.06	-0.052	0.06	-0.022
0.056	-0.007	0.056	-0.013	0.056	-0.031	0.056	-0.002	0.056	-0.026	0.056	-0.034	0.056	-0.034	0.056	-0.06	0.056	0.011	0.056	0.006	0.056	-0.02	0.077	-0.082	0.063	-0.052	0.063	-0.027
0.058	-0.013	0.058	-0.011	0.058	-0.04	0.058	0.001	0.058	-0.024	0.058	-0.042	0.058	-0.042	0.058	-0.051	0.058	0.016	0.059	0.004	0.058	-0.022	0.08	-0.091	0.066	-0.051	0.066	-0.031
0.061	-0.016	0.061	-0.01	0.061	-0.045	0.061	0	0.061	-0.024	0.061	-0.048	0.061	-0.048	0.061	-0.049	0.061	0.016	0.061	0.001	0.061	-0.024	0.084	-0.09	0.069	-0.051	0.069	-0.035
0.064	-0.015	0.064	-0.013	0.064	-0.044	0.064	-0.004	0.064	-0.027	0.064	-0.051	0.064	-0.051	0.064	-0.052	0.064	0.008	0.064	-0.005	0.064	-0.026	0.088	-0.089	0.072	-0.053	0.072	-0.035
0.066	-0.013	0.066	-0.017	0.066	-0.043	0.066	-0.008	0.066	-0.03	0.066	-0.054	0.066	-0.054	0.066	-0.056	0.066	0.001	0.067	-0.011	0.066	-0.027	0.091	-0.087	0.075	-0.057	0.075	-0.032
0.069	-0.012	0.069	-0.02	0.069	-0.042	0.069	-0.012	0.069	-0.033	0.069	-0.056	0.069	-0.056	0.069	-0.059	0.069	-0.006	0.069	-0.017	0.069	-0.028	0.095	-0.085	0.078	-0.061	0.078	-0.028
0.072	-0.017	0.072	-0.018	0.072	-0.04	0.072	-0.013	0.072	-0.036	0.072	-0.058	0.072	-0.058	0.072	-0.059	0.072	-0.006	0.072	-0.016	0.072	-0.03	0.099	-0.082	0.081	-0.064	0.081	-0.025
0.074	-0.027	0.074	-0.012	0.074	-0.036	0.074	-0.013	0.074	-0.039	0.074	-0.06	0.074	-0.06	0.074	-0.058	0.074	-0.003	0.074	-0.012	0.074	-0.031	0.102	-0.083	0.084	-0.066	0.084	-0.025
0.077	-0.037	0.077	-0.007	0.077	-0.032	0.077	-0.012	0.077	-0.043	0.077	-0.062	0.077	-0.062	0.077	-0.057	0.077	0	0.077	-0.008	0.077	-0.032	0.106	-0.087	0.087	-0.067	0.087	-0.026
0.08	-0.047	0.08	-0.002	0.08	-0.028	0.08	-0.012	0.08	-0.046	0.08	-0.064	0.08	-0.064	0.08	-0.056	0.08	0.003	0.08	-0.004	0.08	-0.033	0.11	-0.091	0.09	-0.069	0.09	-0.026
0.082	-0.049	0.082	-0.004	0.082	-0.028	0.082	-0.018	0.082	-0.048	0.082	-0.064	0.082	-0.064	0.082	-0.064	0.082	0.004	0.082	-0.003	0.082	-0.033	0.113	-0.09	0.093	-0.068	0.093	-0.029
0.085	-0.049	0.085	-0.008	0.085	-0.029	0.085	-0.023	0.085	-0.05	0.085	-0.065	0.085	-0.065	0.085	-0.073	0.085	0.006	0.085	-0.003	0.085	-0.033	0.117	-0.087	0.096	-0.067	0.096	-0.033
0.088	-0.05	0.088	-0.012	0.088	-0.03	0.088	-0.029	0.088	-0.052	0.088	-0.065	0.088	-0.065	0.088	-0.081	0.088	0.007	0.088	-0.004	0.088	-0.033	0.121	-0.085	0.099	-0.066	0.099	-0.037
0.09	-0.052	0.09	-0.016	0.09	-0.031	0.09	-0.034	0.09	-0.054	0.09	-0.066	0.09	-0.066	0.09	-0.088	0.09	0.008	0.09	-0.004	0.09	-0.033	0.124	-0.091	0.102	-0.066	0.102	-0.042
0.093	-0.06	0.093	-0.021	0.093	-0.035	0.093	-0.032	0.093	-0.051	0.093	-0.072	0.093	-0.072	0.093	-0.09	0.093	0.005	0.093	-0.007	0.093	-0.034	0.128	-0.097	0.105	-0.069	0.105	-0.048
0.096	-0.068	0.096	-0.025	0.096	-0.039	0.096	-0.03	0.096	-0.049	0.096	-0.078	0.096	-0.078	0.096	-0.091	0.096	0.003	0.096	-0.009	0.096	-0.034	0.132	-0.101	0.107	-0.072	0.108	-0.054
0.098	-0.076	0.098	-0.029	0.098	-0.043	0.098	-0.028	0.098	-0.046	0.098	-0.084	0.098	-0.084	0.098	-0.092	0.098	0.001	0.098	-0.011	0.098	-0.035	0.135	-0.103	0.11	-0.075	0.111	-0.058
0.101	-0.079	0.101	-0.031	0.101	-0.047	0.101	-0.026	0.101	-0.048	0.101	-0.088	0.101	-0.088	0.101	-0.094	0.101	-0.004	0.101	-0.013	0.101	-0.035	0.139	-0.104	0.113	-0.079	0.113	-0.053
0.104	-0.071	0.104	-0.027	0.104	-0.052	0.104	-0.024	0.104	-0.054	0.104	-0.086	0.104	-0.086	0.104	-0.098	0.104	-0.012	0.104	-0.012	0.104	-0.036	0.142	-0.108	0.116	-0.083	0.116	-0.048
0.106	-0.064	0.106	-0.023	0.106	-0.057	0.106	-0.022	0.106	-0.06	0.106	-0.085	0.106	-0.085	0.106	-0.101	0.106	-0.021	0.106	-0.012	0.106	-0.037	0.146	-0.114	0.119	-0.087	0.119	-0.043
0.109	-0.056	0.109	-0.019	0.109	-0.063	0.109	-0.02	0.109	-0.067	0.109	-0.084	0.109	-0.084	0.109	-0.104	0.109	-0.029	0.109	-0.011	0.109	-0.038	0.15	-0.12	0.122	-0.095	0.122	-0.041
0.112	-0.054	0.112	-0.021	0.112	-0.069	0.112	-0.021	0.112	-0.068	0.112	-0.082	0.112	-0.082	0.112	-0.103	0.112	-0.03	0.112	-0.01	0.112	-0.041	0.153	-0.124	0.125	-0.103	0.125	-0.04
0.114	-0.055	0.114	-0.027	0.114	-0.075	0.114	-0.025	0.114	-0.067	0.114	-0.08	0.114	-0.08	0.114	-0.101	0.114	-0.027	0.114	-0.007	0.114	-0.047	0.157	-0.127	0.128	-0.112	0.128	-0.039
0.117	-0.056	0.117	-0.034	0.117	-0.081	0.117	-0.028	0.117	-0.066	0.117	-0.078	0.117	-0.078	0.117	-0.098	0.117	-0.024	0.117	-0.005	0.117	-0.052	0.161	-0.129	0.131	-0.117	0.131	-0.036
0.12	-0.058	0.12	-0.041	0.12	-0.088	0.12	-0.032	0.12	-0.065	0.12	-0.075	0.12	-0.075	0.12	-0.095	0.12	-0.02	0.12	-0.002	0.12	-0.058	0.164	-0.128	0.134	-0.12	0.134	-0.032
0.122	-0.059	0.122	-0.049	0.122	-0.083	0.122	-0.025	0.122	-0.068	0.122	-0.075	0.122	-0.075	0.122	-0.102	0.122	-0.026	0.122	-0.001	0.122	-0.055	0.168	-0.127	0.137	-0.122	0.137	-0.027
0.125	-0.061	0.125	-0.057	0.125	-0.075	0.125	-0.017	0.125	-0.071	0.125	-0.076	0.125	-0.076	0.125	-0.109	0.125	-0.033	0.125	0	0.125	-0.051	0.172	-0.126	0.14	-0.123	0.14	-0.023
0.128	-0.062	0.128	-0.066	0.128	-0.067	0.128	-0.009	0.128	-0.073	0.128	-0.076	0.128	-0.076	0.128	-0.117	0.128	-0.04	0.128	0.002	0.128	-0.046	0.175	-0.122	0.143	-0.115	0.143	-0.029
0.13	-0.064	0.13	-0.074	0.13	-0.059	0.13	-0.003	0.13	-0.076	0.13	-0.076	0.13	-0.076	0.13	-0.122	0.13	-0.047	0.13	0.003	0.13	-0.042	0.179	-0.119	0.146	-0.107	0.146	-0.035
0.133	-0.063	0.133	-0.071	0.133	-0.066	0.133	-0.011	0.133	-0.077	0.133	-0.075	0.133	-0.075	0.133	-0.111	0.133	-0.052	0.133	-0.001	0.133	-0.042	0.183	-0.127	0.149	-0.099	0.149	-0.04
0.136	-0.061	0.136	-0.067	0.136	-0.072	0.136	-0.019	0.136	-0.078	0.136	-0.075	0.136	-0.075	0.136	-0.101	0.136	-0.057	0.136	-0.005	0.136	-0.042	0.186	-0.141	0.152	-0.103	0.152	-0.038
0.138	-0.06	0.138	-0.064	0.138	-0.078	0.138	-0.027	0.138	-0.079	0.138	-0.074	0.138	-0.074	0.138	-0.09	0.138	-0.062	0.138	-0.008	0.138	-0.042	0.19	-0.154	0.155	-0.11	0.155	-0.032
0.141	-0.061	0.141	-0.062	0.141	-0.082	0.141	-0.031	0.141	-0.081	0.141	-0.077	0.141	-0.077	0.141	-0.086	0.141	-0.062	0.141	-0.011	0.141	-0.044	0.194	-0.145	0.158	-0.117	0.158	-0.026
0.144	-0.068	0.144	-0.061	0.144	-0.079	0.144	-0.029	0.144	-0.083	0.144	-0.086	0.144	-0.086	0.144	-0.091	0.144	-0.056	0.144	-0.01	0.144	-0.051	0.197	-0.134	0.161	-0.119	0.161	-0.023
0.146	-0.075	0.146	-0.06	0.146	-0.076	0.146	-0.027	0.146	-0.085	0.146	-0.095	0.146	-0.095	0.146	-0.097	0.146	-0.049	0.146	-0.009	0.146	-0.058	0.201	-0.127	0.164	-0.115	0.164	-0.027
0.149	-0.082	0.149	-0.059	0.149	-0.073	0.149	-0.025	0.149	-0.087	0.149	-0.104	0.149	-0.104	0.149	-0.102	0.149	-0.042	0.149	-0.007	0.149	-0.066	0.205	-0.138	0.167	-0.112	0.167	-0.031
0.152	-0.084	0.152	-0.059	0.152	-0.075	0.152	-0.025	0.152	-0.087	0.152	-0.112	0.152	-0.112	0.152	-0.106	0.152	-0.041	0.152	-0.003	0.152	-0.066	0.208	-0.148	0.17	-0.109	0.17	-0.035
0.154	-0.081	0.154	-0.061	0.154	-0.081	0.154	-0.026	0.154	-0.085	0.154	-0.118	0.154	-0.118	0.154	-0.109	0.154	-0.045	0.154	0.003	0.154	-0.06	0.212	-0.15	0.173	-0.115	0.173	-0.04
0.157	-0.079	0.157	-0.063	0.157	-0.086	0.157	-0.027	0.157	-0.083	0.157	-0.125	0.157	-0.125	0.157	-0.112	0.157	-0.049	0.157	0.009	0.157	-0.054	0.216	-0.143	0.176	-0.121	0.176	-0.045
0.16	-0.077	0.16	-0.065	0.16	-0.092	0.159	-0.029	0.159	-0.081	0.159	-0.131	0.159	-0.131	0.159	-0.116	0.159	-0.052	0.16	0.016	0.16	-0.047	0.219	-0.135	0.179	-0.127	0.179	-0.05
0.162	-0.079	0.162	-0.062	0.162	-0.093	0.162	-0.027	0.162	-0.091	0.162	-0.127	0.162	-0.127	0.162	-0.115	0.162	-0.05	0.162	0.015	0.162	-0.048	0.223	-0.139	0.182	-0.133	0.182	-0.048
0.165	-0.083	0.165	-0.059	0.165	-0.093	0.165	-0.025	0.165	-0.103	0.165	-0.122	0.165	-0.122	0.165	-0.113	0.165	-0.047	0.165	0.013	0.165	-0.052	0.226	-0.148	0.185	-0.138	0.185	-0.042
0.167	-0.087	0.167	-0.055	0.167	-0.092	0.167	-0.023	0.167	-0.114	0.167	-0.116	0.167	-0.116	0.167	-0.111	0.167	-0.043	0.168	0.011	0.167	-0.055	0.23	-0.156	0.188	-0.144	0.188	-0.037
0.17	-0.091	0.17	-0.052	0.17	-0.092	0.17	-0.021	0.17	-0.125	0.17	-0.111	0.17	-0.111	0.17	-0.111	0.17	-0.04	0.17	0.009	0.17	-0.058	0.234	-0.16	0.191	-0.152	0.191	-0.034
0.173	-0.085	0.173	-0.058	0.173	-0.09	0.173	-0.018	0.173	-0.13	0.173	-0.107	0.173	-0.107	0.173	-0.122	0.173	-0.043	0.173	-0.001	0.173	-0.051	0.237	-0.165	0.194	-0.164	0.194	-0.037
0.175	-0.079	0.175	-0.064	0.175	-0.088	0.175	-0.016	0.175	-0.134	0.175	-0.104	0.175	-0.104	0.175	-0.132	0.175	-0.046	0.176	-0.011	0.175	-0.045	0.241	-0.169	0.197	-0.176	0.197	-0.041
0.178	-0.073	0.178	-0.07	0.178	-0.086	0.178	-0.014	0.178	-0.139	0.178	-0.1	0.178	-0.1	0.178	-0.143	0.178	-0.049	0.178	-0.021	0.178	-0.038	0.245	-0.173	0.2	-0.187	0.2	-0.044
0.181	-0.07	0.181	-0.075	0.181	-0.085	0.181	-0.015	0.181	-0.139	0.181	-0.098	0.181	-0.098	0.181	-0.146	0.181	-0.05	0.181	-0.024	0.181	-0.035	0.248	-0.176	0.203	-0.185	0.203	-0.044
0.183	-0.078	0.183	-0.077	0.183	-0.091	0.183	-0.026	0.183	-0.129	0.183	-0.1	0.183	-0.1	0.183	-0.133	0.183	-0.049	0.184	-0.012	0.183	-0.042	0.252	-0.18	0.206	-0.182	0.206	-0.045
0.186	-0.085	0.186	-0.079	0.186	-0.097	0.186	-0.036	0.186	-0.12	0.186	-0.101	0.186	-0.101	0.186	-0.12	0.186	-0.047	0.186	0.001	0.186	-0.048	0.256	-0.182	0.209	-0.18	0.209	-0.045
0.189	-0.093	0.189	-0.08	0.189	-0.102	0.189	-0.046	0.189	-0.11	0.189	-0.102	0.189	-0.102	0.189	-0.108	0.189	-0.045	0.189	0.013	0.189	-0.055	0.259	-0.185	0.212	-0.184	0.212	-0.048
0.191	-0.101	0.191	-0.079	0.191	-0.104	0.191	-0.047	0.191	-0.11	0.191	-0.103	0.191	-0.103	0.191	-0.109	0.191	-0.042	0.192	0.015	0.191	-0.058	0.263	-0.182	0.215	-0.191	0.215	-0.053
0.194	-0.108	0.194	-0.075	0.194	-0.102	0.194	-0.041	0.194	-0.118	0.194	-0.104	0.194	-0.104	0.194	-0.122	0.194	-0.038	0.194	0.007	0.194	-0.057	0.267	-0.176	0.218	-0.198	0.218	-0.058
0.197	-0.116	0.197	-0.071	0.197	-0.1	0.197	-0.035	0.197	-0.125	0.197	-0.104	0.197	-0.104	0.197	-0.134	0.197	-0.034	0.197	-0.001	0.197	-0.055	0.27	-0.172	0.221	-0.201	0.221	-0.058
0.199	-0.124	0.199	-0.067	0.199	-0.099	0.199	-0.028	0.199	-0.133	0.199	-0.105	0.199	-0.105	0.199	-0.147	0.199	-0.03	0.2	-0.009	0.199	-0.053	0.274	-0.183	0.224	-0.195	0.224	-0.049
0.202	-0.121	0.202	-0.071	0.202	-0.09	0.202	-0.031	0.202	-0.128	0.202	-0.106	0.202	-0.106	0.202	-0.141	0.202	-0.028	0.202	-0.009	0.202	-0.057	0.278	-0.194	0.227	-0.189	0.227	-0.04
0.205	-0.115	0.205	-0.079	0.205	-0.078	0.205	-0.036	0.205	-0.122	0.205	-0.107	0.205	-0.107	0.205	-0.132	0.205	-0.027	0.205	-0.006	0.205	-0.062	0.281	-0.201	0.23	-0.183	0.23	-0.03
0.207	-0.109	0.207	-0.086	0.207	-0.066	0.207	-0.04	0.207	-0.115	0.207	-0.109	0.207	-0.109	0.207	-0.122	0.207	-0.025	0.208	-0.004	0.207	-0.067	0.285	-0.196	0.233	-0.19	0.233	-0.032
0.21	-0.102	0.21	-0.094	0.21	-0.055	0.21	-0.045	0.21	-0.108	0.21	-0.11	0.21	-0.11	0.21	-0.113	0.21	-0.024	0.21	-0.001	0.21	-0.072	0.289	-0.191	0.236	-0.196	0.236	-0.035
0.213	-0.102	0.213	-0.098	0.213	-0.056	0.213	-0.048	0.213	-0.113	0.213	-0.106	0.213	-0.106	0.213	-0.117	0.213	-0.021	0.213	-0.011	0.213	-0.076	0.292	-0.194	0.239	-0.203	0.239	-0.037
0.215	-0.102	0.215	-0.102	0.215	-0.057	0.215	-0.05	0.215	-0.118	0.215	-0.103	0.215	-0.103	0.215	-0.12	0.215	-0.018	0.215	-0.021	0.215	-0.08	0.296	-0.202	0.242	-0.204	0.242	-0.039
0.218	-0.102	0.218	-0.106	0.218	-0.059	0.218	-0.053	0.218	-0.123	0.218	-0.1	0.218	-0.1	0.218	-0.123	0.218	-0.015	0.218	-0.031	0.218	-0.084	0.3	-0.21	0.245	-0.203	0.245	-0.039
0.221	-0.101	0.221	-0.108	0.221	-0.061	0.221	-0.056	0.221	-0.125	0.221	-0.098	0.221	-0.098	0.221	-0.128	0.221	-0.014	0.221	-0.036	0.221	-0.085	0.303	-0.214	0.248	-0.201	0.248	-0.04
0.223	-0.099	0.223	-0.102	0.223	-0.064	0.223	-0.06	0.223	-0.121	0.223	-0.101	0.223	-0.101	0.223	-0.137	0.223	-0.015	0.223	-0.03	0.223	-0.075	0.307	-0.218	0.251	-0.2	0.251	-0.043
0.226	-0.096	0.226	-0.097	0.226	-0.068	0.226	-0.063	0.226	-0.116	0.226	-0.104	0.226	-0.104	0.226	-0.145	0.226	-0.017	0.226	-0.023	0.226	-0.065	0.31	-0.222	0.254	-0.201	0.254	-0.048
0.229	-0.093	0.229	-0.091	0.229	-0.072	0.229	-0.067	0.229	-0.112	0.229	-0.107	0.229	-0.107	0.229	-0.153	0.229	-0.019	0.229	-0.016	0.229	-0.055	0.314	-0.223	0.257	-0.201	0.257	-0.054
0.231	-0.094	0.231	-0.089	0.231	-0.073	0.231	-0.063	0.231	-0.114	0.231	-0.105	0.231	-0.105	0.231	-0.155	0.231	-0.021	0.231	-0.018	0.231	-0.049	0.318	-0.224	0.26	-0.202	0.26	-0.06
0.234	-0.102	0.234	-0.092	0.234	-0.072	0.234	-0.05	0.234	-0.123	0.234	-0.1	0.234	-0.1	0.234	-0.151	0.234	-0.022	0.234	-0.029	0.234	-0.049	0.321	-0.225	0.263	-0.211	0.263	-0.058
0.237	-0.11	0.237	-0.095	0.237	-0.071	0.237	-0.038	0.237	-0.131	0.237	-0.095	0.237	-0.095	0.237	-0.148	0.237	-0.023	0.237	-0.04	0.237	-0.048	0.325	-0.229	0.266	-0.221	0.266	-0.055
0.239	-0.118	0.239	-0.098	0.239	-0.069	0.239	-0.026	0.239	-0.14	0.239	-0.089	0.239	-0.089	0.239	-0.144	0.239	-0.025	0.239	-0.051	0.239	-0.048	0.329	-0.233	0.269	-0.23	0.269	-0.051
0.242	-0.121	0.242	-0.105	0.242	-0.078	0.242	-0.032	0.242	-0.137	0.242	-0.098	0.242	-0.098	0.242	-0.148	0.242	-0.032	0.242	-0.053	0.242	-0.053	0.332	-0.232	0.272	-0.233	0.272	-0.052
0.245	-0.12	0.245	-0.113	0.245	-0.09	0.245	-0.043	0.245	-0.13	0.245	-0.111	0.245	-0.111	0.245	-0.154	0.245	-0.042	0.245	-0.053	0.245	-0.06	0.336	-0.228	0.275	-0.23	0.275	-0.056
0.247	-0.12	0.247	-0.121	0.247	-0.103	0.247	-0.054	0.247	-0.124	0.247	-0.124	0.247	-0.124	0.247	-0.161	0.247	-0.051	0.247	-0.052	0.247	-0.067	0.34	-0.224	0.278	-0.228	0.278	-0.059
0.25	-0.119	0.25	-0.129	0.25	-0.116	0.25	-0.066	0.25	-0.117	0.25	-0.137	0.25	-0.137	0.25	-0.167	0.25	-0.061	0.25	-0.051	0.25	-0.074	0.343	-0.226	0.281	-0.226	0.281	-0.062
0.253	-0.113	0.253	-0.13	0.253	-0.112	0.253	-0.064	0.253	-0.13	0.253	-0.133	0.253	-0.133	0.253	-0.165	0.253	-0.06	0.253	-0.046	0.253	-0.075	0.347	-0.23	0.284	-0.225	0.284	-0.061
0.255	-0.106	0.255	-0.13	0.255	-0.107	0.255	-0.061	0.255	-0.143	0.255	-0.13	0.255	-0.13	0.255	-0.163	0.255	-0.059	0.255	-0.041	0.255	-0.076	0.351	-0.234	0.287	-0.225	0.287	-0.061
0.258	-0.1	0.258	-0.13	0.258	-0.102	0.258	-0.059	0.258	-0.157	0.258	-0.126	0.258	-0.126	0.258	-0.161	0.258	-0.059	0.258	-0.035	0.258	-0.076	0.354	-0.242	0.29	-0.224	0.29	-0.06
0.261	-0.095	0.261	-0.13	0.261	-0.096	0.26	-0.056	0.26	-0.166	0.26	-0.122	0.26	-0.122	0.26	-0.161	0.26	-0.058	0.261	-0.031	0.261	-0.076	0.358	-0.25	0.293	-0.231	0.293	-0.055
0.263	-0.099	0.263	-0.128	0.263	-0.092	0.263	-0.05	0.263	-0.162	0.263	-0.116	0.263	-0.116	0.263	-0.163	0.263	-0.06	0.263	-0.032	0.263	-0.072	0.362	-0.255	0.296	-0.239	0.296	-0.049
0.266	-0.104	0.266	-0.125	0.266	-0.088	0.266	-0.044	0.266	-0.158	0.266	-0.11	0.266	-0.11	0.266	-0.166	0.266	-0.062	0.266	-0.033	0.266	-0.069	0.365	-0.255	0.299	-0.247	0.299	-0.044
0.269	-0.108	0.269	-0.123	0.269	-0.084	0.268	-0.038	0.268	-0.153	0.268	-0.104	0.268	-0.104	0.268	-0.169	0.268	-0.063	0.269	-0.034	0.269	-0.066	0.369	-0.255	0.302	-0.251	0.302	-0.044
0.271	-0.11	0.271	-0.123	0.271	-0.084	0.271	-0.039	0.271	-0.152	0.271	-0.101	0.271	-0.101	0.271	-0.17	0.271	-0.06	0.271	-0.034	0.271	-0.065	0.373	-0.255	0.305	-0.252	0.305	-0.049
0.274	-0.107	0.274	-0.124	0.274	-0.09	0.274	-0.049	0.274	-0.154	0.274	-0.1	0.274	-0.1	0.274	-0.171	0.274	-0.052	0.274	-0.031	0.274	-0.066	0.376	-0.256	0.308	-0.254	0.308	-0.054
0.277	-0.105	0.277	-0.126	0.277	-0.096	0.276	-0.058	0.276	-0.156	0.276	-0.1	0.276	-0.1	0.276	-0.172	0.276	-0.044	0.277	-0.028	0.277	-0.068	0.38	-0.256	0.311	-0.256	0.311	-0.058
0.279	-0.102	0.279	-0.127	0.279	-0.102	0.279	-0.067	0.279	-0.157	0.279	-0.099	0.279	-0.099	0.279	-0.173	0.279	-0.036	0.279	-0.025	0.279	-0.069	0.384	-0.268	0.314	-0.26	0.314	-0.059
0.282	-0.098	0.282	-0.133	0.282	-0.11	0.282	-0.07	0.282	-0.162	0.282	-0.104	0.282	-0.104	0.282	-0.177	0.282	-0.031	0.282	-0.024	0.282	-0.071	0.387	-0.28	0.317	-0.264	0.317	-0.059
0.284	-0.093	0.284	-0.14	0.284	-0.119	0.284	-0.069	0.284	-0.168	0.284	-0.112	0.284	-0.112	0.284	-0.182	0.284	-0.027	0.285	-0.024	0.284	-0.071	0.391	-0.291	0.319	-0.268	0.32	-0.06
0.287	-0.088	0.287	-0.148	0.287	-0.128	0.287	-0.069	0.287	-0.175	0.287	-0.119	0.287	-0.119	0.287	-0.187	0.287	-0.023	0.287	-0.023	0.287	-0.072	0.395	-0.298	0.322	-0.267	0.323	-0.061
0.29	-0.083	0.29	-0.155	0.29	-0.138	0.29	-0.068	0.29	-0.181	0.29	-0.127	0.29	-0.127	0.29	-0.192	0.29	-0.018	0.29	-0.023	0.29	-0.073	0.398	-0.304	0.325	-0.264	0.326	-0.063
0.292	-0.088	0.292	-0.156	0.292	-0.13	0.292	-0.066	0.292	-0.177	0.292	-0.118	0.292	-0.118	0.292	-0.187	0.292	-0.03	0.293	-0.02	0.292	-0.074	0.402	-0.307	0.328	-0.261	0.329	-0.065
0.295	-0.094	0.295	-0.156	0.295	-0.12	0.295	-0.064	0.295	-0.174	0.295	-0.109	0.295	-0.109	0.295	-0.181	0.295	-0.043	0.295	-0.017	0.295	-0.076	0.405	-0.304	0.331	-0.259	0.332	-0.064
0.298	-0.101	0.298	-0.156	0.298	-0.11	0.298	-0.063	0.298	-0.17	0.298	-0.1	0.298	-0.1	0.298	-0.176	0.298	-0.056	0.298	-0.014	0.298	-0.078	0.409	-0.302	0.334	-0.256	0.335	-0.061
0.3	-0.107	0.3	-0.156	0.3	-0.102	0.3	-0.06	0.3	-0.168	0.3	-0.094	0.3	-0.094	0.3	-0.171	0.3	-0.066	0.301	-0.013	0.3	-0.08	0.413	-0.298	0.337	-0.253	0.338	-0.057
0.303	-0.105	0.303	-0.156	0.303	-0.112	0.303	-0.055	0.303	-0.173	0.303	-0.103	0.303	-0.103	0.303	-0.172	0.303	-0.067	0.303	-0.023	0.303	-0.089	0.416	-0.295	0.34	-0.252	0.34	-0.055
0.306	-0.104	0.306	-0.157	0.306	-0.123	0.306	-0.05	0.306	-0.178	0.306	-0.112	0.306	-0.112	0.306	-0.173	0.306	-0.067	0.306	-0.032	0.306	-0.097	0.42	-0.291	0.343	-0.259	0.343	-0.061
0.308	-0.102	0.308	-0.157	0.308	-0.133	0.308	-0.045	0.308	-0.183	0.308	-0.122	0.308	-0.122	0.308	-0.174	0.308	-0.068	0.309	-0.042	0.308	-0.106	0.424	-0.297	0.346	-0.265	0.346	-0.067
0.311	-0.101	0.311	-0.156	0.311	-0.141	0.311	-0.044	0.311	-0.186	0.311	-0.128	0.311	-0.128	0.311	-0.179	0.311	-0.069	0.311	-0.049	0.311	-0.11	0.427	-0.303	0.349	-0.272	0.349	-0.073
0.314	-0.1	0.314	-0.151	0.314	-0.144	0.314	-0.05	0.314	-0.185	0.314	-0.129	0.314	-0.129	0.314	-0.188	0.314	-0.07	0.314	-0.051	0.314	-0.106	0.431	-0.308	0.352	-0.277	0.352	-0.068
0.316	-0.099	0.316	-0.147	0.316	-0.147	0.316	-0.055	0.316	-0.184	0.316	-0.131	0.316	-0.131	0.316	-0.197	0.316	-0.072	0.317	-0.053	0.316	-0.101	0.435	-0.31	0.355	-0.283	0.355	-0.061
0.319	-0.097	0.319	-0.143	0.319	-0.151	0.319	-0.061	0.319	-0.183	0.319	-0.132	0.319	-0.132	0.319	-0.207	0.319	-0.073	0.319	-0.055	0.319	-0.096	0.438	-0.312	0.358	-0.288	0.358	-0.054
0.322	-0.099	0.322	-0.143	0.322	-0.152	0.322	-0.065	0.322	-0.186	0.322	-0.134	0.322	-0.134	0.322	-0.207	0.322	-0.069	0.322	-0.056	0.322	-0.096	0.442	-0.318	0.361	-0.292	0.361	-0.053
0.324	-0.102	0.324	-0.147	0.324	-0.152	0.324	-0.067	0.324	-0.19	0.324	-0.136	0.324	-0.136	0.324	-0.203	0.324	-0.061	0.325	-0.056	0.324	-0.1	0.446	-0.327	0.364	-0.294	0.364	-0.058
0.327	-0.106	0.327	-0.151	0.327	-0.153	0.327	-0.069	0.327	-0.194	0.327	-0.138	0.327	-0.138	0.327	-0.198	0.327	-0.053	0.327	-0.055	0.327	-0.104	0.449	-0.336	0.367	-0.295	0.367	-0.064
0.33	-0.109	0.33	-0.154	0.33	-0.153	0.33	-0.072	0.33	-0.199	0.33	-0.14	0.33	-0.14	0.33	-0.193	0.33	-0.045	0.33	-0.055	0.33	-0.108	0.453	-0.341	0.37	-0.298	0.37	-0.07
0.332	-0.108	0.332	-0.161	0.332	-0.15	0.332	-0.066	0.332	-0.208	0.332	-0.138	0.332	-0.138	0.332	-0.184	0.332	-0.046	0.333	-0.049	0.332	-0.105	0.457	-0.344	0.373	-0.308	0.373	-0.072
0.335	-0.106	0.335	-0.169	0.335	-0.147	0.335	-0.06	0.335	-0.217	0.335	-0.136	0.335	-0.136	0.335	-0.175	0.335	-0.049	0.335	-0.042	0.335	-0.101	0.46	-0.347	0.376	-0.318	0.376	-0.074
0.338	-0.103	0.338	-0.177	0.338	-0.144	0.338	-0.054	0.338	-0.227	0.338	-0.135	0.338	-0.135	0.338	-0.165	0.338	-0.052	0.338	-0.035	0.338	-0.096	0.464	-0.344	0.379	-0.328	0.379	-0.076
0.34	-0.101	0.34	-0.184	0.34	-0.141	0.34	-0.049	0.34	-0.233	0.34	-0.133	0.34	-0.133	0.34	-0.158	0.34	-0.053	0.341	-0.03	0.34	-0.092	0.468	-0.341	0.382	-0.323	0.382	-0.072
0.343	-0.108	0.343	-0.181	0.343	-0.144	0.343	-0.053	0.343	-0.218	0.343	-0.137	0.343	-0.137	0.343	-0.163	0.343	-0.047	0.343	-0.04	0.343	-0.1	0.471	-0.338	0.385	-0.315	0.385	-0.066
0.346	-0.114	0.346	-0.179	0.346	-0.147	0.346	-0.057	0.346	-0.203	0.346	-0.14	0.346	-0.14	0.346	-0.169	0.346	-0.04	0.346	-0.05	0.346	-0.107	0.475	-0.337	0.388	-0.306	0.388	-0.06
0.348	-0.121	0.348	-0.177	0.348	-0.15	0.348	-0.061	0.348	-0.188	0.348	-0.143	0.348	-0.143	0.348	-0.174	0.348	-0.034	0.349	-0.06	0.348	-0.114	0.479	-0.335	0.391	-0.301	0.391	-0.057
0.351	-0.126	0.351	-0.178	0.351	-0.154	0.351	-0.064	0.351	-0.183	0.351	-0.145	0.351	-0.145	0.351	-0.177	0.351	-0.034	0.351	-0.065	0.351	-0.117	0.482	-0.337	0.394	-0.301	0.394	-0.06
0.354	-0.131	0.354	-0.188	0.354	-0.162	0.354	-0.063	0.354	-0.195	0.354	-0.147	0.354	-0.147	0.354	-0.176	0.354	-0.046	0.354	-0.063	0.354	-0.11	0.486	-0.341	0.397	-0.3	0.397	-0.062
0.356	-0.135	0.356	-0.199	0.356	-0.17	0.356	-0.063	0.356	-0.208	0.356	-0.148	0.356	-0.148	0.356	-0.174	0.356	-0.058	0.356	-0.062	0.356	-0.102	0.489	-0.346	0.4	-0.3	0.4	-0.065
0.359	-0.139	0.359	-0.209	0.359	-0.177	0.359	-0.062	0.359	-0.221	0.359	-0.149	0.359	-0.149	0.359	-0.173	0.359	-0.07	0.359	-0.06	0.359	-0.095	0.493	-0.352	0.403	-0.306	0.403	-0.071
0.362	-0.141	0.362	-0.212	0.362	-0.181	0.361	-0.063	0.361	-0.226	0.361	-0.148	0.361	-0.148	0.361	-0.176	0.361	-0.075	0.362	-0.058	0.362	-0.094	0.497	-0.358	0.406	-0.312	0.406	-0.076
0.364	-0.14	0.364	-0.207	0.364	-0.18	0.364	-0.066	0.364	-0.225	0.364	-0.145	0.364	-0.145	0.364	-0.182	0.364	-0.075	0.364	-0.056	0.364	-0.098	0.5	-0.363	0.409	-0.318	0.409	-0.081
0.367	-0.14	0.367	-0.203	0.367	-0.18	0.367	-0.068	0.367	-0.225	0.367	-0.142	0.367	-0.142	0.367	-0.189	0.367	-0.074	0.367	-0.055	0.367	-0.101	0.504	-0.363	0.412	-0.328	0.412	-0.087
0.37	-0.139	0.37	-0.198	0.37	-0.179	0.369	-0.071	0.369	-0.224	0.369	-0.138	0.369	-0.138	0.369	-0.195	0.369	-0.074	0.37	-0.053	0.37	-0.105	0.508	-0.362	0.415	-0.339	0.415	-0.092
0.372	-0.144	0.372	-0.189	0.372	-0.178	0.372	-0.069	0.372	-0.227	0.372	-0.139	0.372	-0.139	0.372	-0.199	0.372	-0.074	0.372	-0.056	0.372	-0.105	0.511	-0.361	0.418	-0.351	0.418	-0.097
0.375	-0.15	0.375	-0.179	0.375	-0.177	0.375	-0.066	0.375	-0.231	0.375	-0.141	0.375	-0.141	0.375	-0.203	0.375	-0.073	0.375	-0.058	0.375	-0.105	0.515	-0.36	0.421	-0.358	0.421	-0.1
0.378	-0.157	0.378	-0.168	0.378	-0.175	0.377	-0.063	0.377	-0.235	0.377	-0.143	0.377	-0.143	0.377	-0.207	0.377	-0.072	0.378	-0.061	0.378	-0.104	0.519	-0.359	0.424	-0.36	0.424	-0.095
0.38	-0.163	0.38	-0.158	0.38	-0.174	0.38	-0.061	0.38	-0.239	0.38	-0.144	0.38	-0.144	0.38	-0.209	0.38	-0.072	0.38	-0.064	0.38	-0.103	0.522	-0.361	0.427	-0.361	0.427	-0.091
0.383	-0.167	0.383	-0.17	0.383	-0.175	0.383	-0.062	0.383	-0.245	0.383	-0.144	0.383	-0.144	0.383	-0.203	0.383	-0.07	0.383	-0.066	0.383	-0.107	0.526	-0.366	0.43	-0.362	0.43	-0.087
0.386	-0.17	0.386	-0.182	0.386	-0.175	0.385	-0.062	0.385	-0.25	0.385	-0.144	0.385	-0.144	0.385	-0.197	0.385	-0.068	0.386	-0.068	0.386	-0.11	0.53	-0.37	0.433	-0.359	0.433	-0.087
0.388	-0.173	0.388	-0.194	0.388	-0.176	0.388	-0.063	0.388	-0.255	0.388	-0.144	0.388	-0.144	0.388	-0.19	0.388	-0.066	0.388	-0.071	0.388	-0.113	0.533	-0.369	0.436	-0.356	0.436	-0.086
0.391	-0.176	0.391	-0.202	0.391	-0.176	0.391	-0.06	0.391	-0.258	0.391	-0.144	0.391	-0.144	0.391	-0.184	0.391	-0.065	0.391	-0.071	0.391	-0.119	0.537	-0.367	0.439	-0.353	0.439	-0.086
0.393	-0.175	0.393	-0.2	0.393	-0.178	0.393	-0.052	0.393	-0.253	0.393	-0.143	0.393	-0.143	0.393	-0.178	0.393	-0.064	0.394	-0.066	0.393	-0.13	0.541	-0.366	0.442	-0.356	0.442	-0.083
0.396	-0.174	0.396	-0.198	0.396	-0.18	0.396	-0.043	0.396	-0.249	0.396	-0.142	0.396	-0.142	0.396	-0.172	0.396	-0.063	0.396	-0.062	0.396	-0.141	0.544	-0.377	0.445	-0.362	0.445	-0.079
0.399	-0.173	0.399	-0.196	0.399	-0.182	0.399	-0.035	0.399	-0.244	0.399	-0.14	0.399	-0.14	0.399	-0.167	0.399	-0.062	0.399	-0.058	0.399	-0.152	0.548	-0.387	0.448	-0.369	0.448	-0.074
0.401	-0.177	0.401	-0.199	0.401	-0.184	0.401	-0.039	0.401	-0.243	0.401	-0.141	0.401	-0.141	0.401	-0.167	0.401	-0.065	0.402	-0.059	0.401	-0.157	0.552	-0.393	0.451	-0.373	0.451	-0.074
0.404	-0.186	0.404	-0.208	0.404	-0.186	0.404	-0.055	0.404	-0.244	0.404	-0.143	0.404	-0.143	0.404	-0.173	0.404	-0.07	0.404	-0.065	0.404	-0.154	0.555	-0.392	0.454	-0.372	0.454	-0.084
0.407	-0.194	0.407	-0.216	0.407	-0.188	0.407	-0.07	0.407	-0.246	0.407	-0.145	0.407	-0.145	0.407	-0.179	0.407	-0.075	0.407	-0.071	0.407	-0.152	0.559	-0.392	0.457	-0.371	0.457	-0.094
0.409	-0.203	0.409	-0.225	0.409	-0.19	0.409	-0.085	0.409	-0.248	0.409	-0.147	0.409	-0.147	0.409	-0.185	0.409	-0.08	0.41	-0.077	0.409	-0.15	0.563	-0.392	0.46	-0.37	0.46	-0.104
0.412	-0.207	0.412	-0.226	0.412	-0.187	0.412	-0.084	0.412	-0.249	0.412	-0.145	0.412	-0.145	0.412	-0.183	0.412	-0.08	0.412	-0.066	0.412	-0.139	0.566	-0.392	0.463	-0.368	0.463	-0.104
0.415	-0.209	0.415	-0.224	0.415	-0.183	0.415	-0.08	0.415	-0.251	0.415	-0.143	0.415	-0.143	0.415	-0.18	0.415	-0.078	0.415	-0.051	0.415	-0.125	0.57	-0.392	0.466	-0.366	0.466	-0.104
0.417	-0.212	0.417	-0.223	0.417	-0.178	0.417	-0.075	0.417	-0.252	0.417	-0.141	0.417	-0.141	0.417	-0.176	0.417	-0.076	0.418	-0.037	0.417	-0.111	0.574	-0.396	0.469	-0.365	0.469	-0.103
0.42	-0.214	0.42	-0.221	0.42	-0.174	0.42	-0.071	0.42	-0.254	0.42	-0.139	0.42	-0.139	0.42	-0.173	0.42	-0.074	0.42	-0.023	0.42	-0.097	0.577	-0.4	0.472	-0.368	0.472	-0.101
0.423	-0.216	0.423	-0.22	0.423	-0.176	0.423	-0.06	0.423	-0.262	0.423	-0.139	0.423	-0.139	0.423	-0.188	0.423	-0.078	0.423	-0.022	0.423	-0.111	0.581	-0.404	0.475	-0.373	0.475	-0.099
0.425	-0.218	0.425	-0.22	0.425	-0.178	0.425	-0.049	0.425	-0.27	0.425	-0.138	0.425	-0.138	0.425	-0.202	0.425	-0.083	0.426	-0.021	0.425	-0.126	0.584	-0.407	0.478	-0.379	0.478	-0.096
0.428	-0.22	0.428	-0.219	0.428	-0.18	0.428	-0.038	0.428	-0.277	0.428	-0.138	0.428	-0.138	0.428	-0.216	0.428	-0.087	0.428	-0.021	0.428	-0.141	0.588	-0.41	0.481	-0.385	0.481	-0.095
0.431	-0.219	0.431	-0.219	0.431	-0.181	0.431	-0.03	0.431	-0.285	0.431	-0.138	0.431	-0.138	0.431	-0.223	0.431	-0.091	0.431	-0.022	0.431	-0.153	0.592	-0.41	0.484	-0.392	0.484	-0.1
0.433	-0.212	0.433	-0.218	0.433	-0.18	0.433	-0.029	0.433	-0.291	0.433	-0.136	0.433	-0.136	0.433	-0.211	0.433	-0.094	0.434	-0.03	0.433	-0.152	0.595	-0.408	0.487	-0.399	0.487	-0.104
0.436	-0.204	0.436	-0.217	0.436	-0.179	0.436	-0.028	0.436	-0.297	0.436	-0.135	0.436	-0.135	0.436	-0.199	0.436	-0.098	0.436	-0.037	0.436	-0.151	0.599	-0.407	0.49	-0.406	0.49	-0.109
0.439	-0.196	0.439	-0.216	0.439	-0.178	0.439	-0.027	0.439	-0.304	0.439	-0.134	0.439	-0.134	0.439	-0.188	0.439	-0.101	0.439	-0.045	0.439	-0.15	0.603	-0.403	0.493	-0.406	0.493	-0.106
0.441	-0.195	0.441	-0.22	0.441	-0.18	0.441	-0.026	0.441	-0.303	0.441	-0.133	0.441	-0.133	0.441	-0.18	0.441	-0.102	0.442	-0.046	0.441	-0.148	0.606	-0.399	0.496	-0.405	0.496	-0.103
0.444	-0.202	0.444	-0.228	0.444	-0.188	0.444	-0.023	0.444	-0.294	0.444	-0.132	0.444	-0.132	0.444	-0.175	0.444	-0.1	0.444	-0.043	0.444	-0.146	0.61	-0.395	0.499	-0.404	0.499	-0.099
0.447	-0.208	0.447	-0.236	0.447	-0.196	0.447	-0.021	0.447	-0.286	0.447	-0.131	0.447	-0.131	0.447	-0.171	0.447	-0.098	0.447	-0.041	0.447	-0.144	0.614	-0.398	0.502	-0.402	0.502	-0.101
0.449	-0.215	0.449	-0.244	0.449	-0.204	0.449	-0.019	0.449	-0.277	0.449	-0.13	0.449	-0.13	0.449	-0.166	0.449	-0.096	0.45	-0.038	0.449	-0.142	0.617	-0.401	0.505	-0.401	0.505	-0.106
0.452	-0.211	0.452	-0.246	0.452	-0.208	0.452	-0.022	0.452	-0.278	0.452	-0.127	0.452	-0.127	0.452	-0.17	0.452	-0.088	0.452	-0.036	0.452	-0.14	0.621	-0.405	0.508	-0.4	0.508	-0.112
0.455	-0.202	0.455	-0.246	0.455	-0.212	0.455	-0.028	0.455	-0.282	0.455	-0.123	0.455	-0.123	0.455	-0.177	0.455	-0.079	0.455	-0.035	0.455	-0.139	0.625	-0.411	0.511	-0.401	0.511	-0.115
0.457	-0.193	0.457	-0.246	0.457	-0.215	0.457	-0.033	0.457	-0.285	0.457	-0.119	0.457	-0.119	0.457	-0.184	0.457	-0.07	0.458	-0.033	0.457	-0.137	0.628	-0.416	0.514	-0.407	0.514	-0.111
0.46	-0.184	0.46	-0.246	0.46	-0.219	0.46	-0.039	0.46	-0.289	0.46	-0.115	0.46	-0.115	0.46	-0.191	0.46	-0.061	0.46	-0.032	0.46	-0.136	0.632	-0.418	0.517	-0.414	0.517	-0.107
0.463	-0.194	0.463	-0.245	0.463	-0.213	0.463	-0.043	0.463	-0.289	0.463	-0.115	0.463	-0.115	0.463	-0.183	0.463	-0.057	0.463	-0.033	0.463	-0.138	0.636	-0.415	0.52	-0.421	0.52	-0.103
0.465	-0.205	0.465	-0.244	0.465	-0.207	0.465	-0.047	0.465	-0.289	0.465	-0.114	0.465	-0.114	0.465	-0.174	0.465	-0.053	0.466	-0.033	0.465	-0.14	0.639	-0.413	0.523	-0.421	0.523	-0.103
0.468	-0.216	0.468	-0.243	0.468	-0.2	0.468	-0.052	0.468	-0.289	0.468	-0.114	0.468	-0.114	0.468	-0.166	0.468	-0.048	0.468	-0.034	0.468	-0.141	0.643	-0.418	0.526	-0.421	0.526	-0.104
0.471	-0.227	0.471	-0.243	0.471	-0.195	0.47	-0.053	0.47	-0.29	0.47	-0.113	0.47	-0.113	0.47	-0.159	0.47	-0.046	0.471	-0.031	0.471	-0.142	0.647	-0.426	0.529	-0.42	0.529	-0.105
0.473	-0.23	0.473	-0.247	0.473	-0.197	0.473	-0.044	0.473	-0.295	0.473	-0.107	0.473	-0.107	0.473	-0.16	0.473	-0.052	0.474	-0.022	0.473	-0.139	0.65	-0.434	0.532	-0.422	0.532	-0.104
0.476	-0.233	0.476	-0.251	0.476	-0.2	0.476	-0.034	0.476	-0.299	0.476	-0.102	0.476	-0.102	0.476	-0.161	0.476	-0.059	0.476	-0.013	0.476	-0.136	0.654	-0.429	0.534	-0.425	0.535	-0.099
0.479	-0.237	0.479	-0.255	0.479	-0.202	0.478	-0.025	0.478	-0.304	0.478	-0.096	0.478	-0.096	0.478	-0.162	0.478	-0.065	0.479	-0.003	0.479	-0.133	0.658	-0.424	0.537	-0.428	0.538	-0.095
0.481	-0.241	0.481	-0.257	0.481	-0.203	0.481	-0.022	0.481	-0.305	0.481	-0.096	0.481	-0.096	0.481	-0.164	0.481	-0.066	0.482	-0.001	0.481	-0.134	0.661	-0.423	0.54	-0.432	0.541	-0.091
0.484	-0.244	0.484	-0.257	0.484	-0.203	0.484	-0.025	0.484	-0.303	0.484	-0.103	0.484	-0.103	0.484	-0.169	0.484	-0.06	0.484	-0.004	0.484	-0.142	0.665	-0.429	0.543	-0.441	0.544	-0.091
0.487	-0.248	0.487	-0.258	0.487	-0.204	0.486	-0.029	0.486	-0.301	0.486	-0.111	0.486	-0.111	0.486	-0.173	0.486	-0.055	0.487	-0.008	0.487	-0.15	0.668	-0.436	0.546	-0.449	0.547	-0.09
0.489	-0.252	0.489	-0.258	0.489	-0.204	0.489	-0.033	0.489	-0.3	0.489	-0.118	0.489	-0.118	0.489	-0.178	0.489	-0.05	0.49	-0.011	0.489	-0.157	0.672	-0.438	0.549	-0.457	0.55	-0.09
0.492	-0.249	0.492	-0.256	0.492	-0.201	0.492	-0.041	0.492	-0.299	0.492	-0.118	0.492	-0.118	0.492	-0.178	0.492	-0.045	0.492	-0.018	0.492	-0.151	0.676	-0.435	0.552	-0.453	0.553	-0.097
0.495	-0.242	0.495	-0.252	0.495	-0.196	0.494	-0.052	0.494	-0.299	0.494	-0.114	0.494	-0.114	0.494	-0.177	0.494	-0.042	0.495	-0.026	0.495	-0.136	0.679	-0.432	0.555	-0.446	0.556	-0.105
0.497	-0.235	0.497	-0.249	0.497	-0.191	0.497	-0.063	0.497	-0.298	0.497	-0.111	0.497	-0.111	0.497	-0.175	0.497	-0.038	0.497	-0.034	0.497	-0.122	0.683	-0.438	0.558	-0.439	0.559	-0.113
0.5	-0.229	0.5	-0.245	0.5	-0.187	0.5	-0.073	0.5	-0.298	0.5	-0.107	0.5	-0.107	0.5	-0.174	0.5	-0.034	0.5	-0.042	0.5	-0.108	0.687	-0.445	0.561	-0.441	0.562	-0.112
0.502	-0.226	0.502	-0.249	0.502	-0.194	0.502	-0.07	0.502	-0.303	0.502	-0.115	0.502	-0.115	0.502	-0.181	0.502	-0.034	0.503	-0.038	0.502	-0.11	0.69	-0.452	0.564	-0.45	0.564	-0.1
0.505	-0.223	0.505	-0.253	0.505	-0.204	0.505	-0.066	0.505	-0.309	0.505	-0.124	0.505	-0.124	0.505	-0.188	0.505	-0.035	0.505	-0.034	0.505	-0.115	0.694	-0.45	0.567	-0.46	0.567	-0.088
0.508	-0.22	0.508	-0.256	0.508	-0.214	0.508	-0.062	0.508	-0.315	0.508	-0.133	0.508	-0.133	0.508	-0.195	0.508	-0.035	0.508	-0.03	0.508	-0.12	0.698	-0.449	0.57	-0.468	0.57	-0.077
0.51	-0.218	0.51	-0.26	0.51	-0.222	0.51	-0.059	0.51	-0.319	0.51	-0.141	0.51	-0.141	0.51	-0.202	0.51	-0.035	0.511	-0.026	0.51	-0.125	0.701	-0.445	0.573	-0.47	0.573	-0.077
0.513	-0.218	0.513	-0.264	0.513	-0.218	0.513	-0.065	0.513	-0.315	0.513	-0.146	0.513	-0.146	0.513	-0.204	0.513	-0.032	0.513	-0.023	0.513	-0.13	0.705	-0.437	0.576	-0.471	0.576	-0.078
0.516	-0.219	0.516	-0.267	0.516	-0.214	0.516	-0.071	0.516	-0.31	0.516	-0.152	0.516	-0.152	0.516	-0.207	0.516	-0.03	0.516	-0.019	0.516	-0.135	0.709	-0.429	0.579	-0.473	0.579	-0.078
0.518	-0.219	0.518	-0.27	0.518	-0.21	0.518	-0.077	0.518	-0.306	0.518	-0.157	0.518	-0.157	0.518	-0.21	0.518	-0.027	0.519	-0.016	0.518	-0.141	0.712	-0.43	0.582	-0.474	0.582	-0.081
0.521	-0.221	0.521	-0.27	0.521	-0.21	0.521	-0.079	0.521	-0.306	0.521	-0.16	0.521	-0.16	0.521	-0.21	0.521	-0.028	0.521	-0.019	0.521	-0.141	0.716	-0.436	0.585	-0.476	0.585	-0.084
0.524	-0.225	0.524	-0.265	0.524	-0.218	0.524	-0.075	0.524	-0.313	0.524	-0.162	0.524	-0.162	0.524	-0.205	0.524	-0.033	0.524	-0.031	0.524	-0.134	0.72	-0.442	0.588	-0.477	0.588	-0.088
0.526	-0.229	0.526	-0.26	0.526	-0.226	0.526	-0.072	0.526	-0.32	0.526	-0.163	0.526	-0.163	0.526	-0.2	0.526	-0.038	0.527	-0.042	0.526	-0.126	0.723	-0.439	0.591	-0.474	0.591	-0.09
0.529	-0.233	0.529	-0.255	0.529	-0.235	0.529	-0.068	0.529	-0.327	0.529	-0.164	0.529	-0.164	0.529	-0.195	0.529	-0.042	0.529	-0.053	0.529	-0.118	0.727	-0.434	0.594	-0.465	0.594	-0.088
0.532	-0.235	0.532	-0.256	0.532	-0.232	0.532	-0.073	0.532	-0.327	0.532	-0.161	0.532	-0.161	0.532	-0.2	0.532	-0.042	0.532	-0.056	0.532	-0.117	0.731	-0.431	0.597	-0.456	0.597	-0.087
0.534	-0.234	0.534	-0.261	0.534	-0.223	0.534	-0.081	0.534	-0.323	0.534	-0.157	0.534	-0.157	0.534	-0.211	0.534	-0.04	0.535	-0.057	0.534	-0.121	0.734	-0.439	0.6	-0.448	0.6	-0.085
0.537	-0.233	0.537	-0.267	0.537	-0.213	0.537	-0.09	0.537	-0.319	0.537	-0.153	0.537	-0.153	0.537	-0.222	0.537	-0.038	0.537	-0.057	0.537	-0.125	0.738	-0.448	0.603	-0.454	0.603	-0.077
0.54	-0.232	0.54	-0.272	0.54	-0.204	0.54	-0.099	0.54	-0.314	0.54	-0.149	0.54	-0.149	0.54	-0.233	0.54	-0.035	0.54	-0.058	0.54	-0.128	0.742	-0.454	0.606	-0.459	0.606	-0.069
0.542	-0.236	0.542	-0.272	0.542	-0.204	0.542	-0.095	0.542	-0.316	0.542	-0.149	0.542	-0.149	0.542	-0.225	0.542	-0.039	0.543	-0.055	0.542	-0.129	0.745	-0.458	0.609	-0.464	0.609	-0.061
0.545	-0.241	0.545	-0.271	0.545	-0.206	0.545	-0.089	0.545	-0.318	0.545	-0.148	0.545	-0.148	0.545	-0.216	0.545	-0.044	0.545	-0.052	0.545	-0.129	0.749	-0.461	0.612	-0.466	0.612	-0.067
0.548	-0.246	0.548	-0.27	0.548	-0.208	0.548	-0.084	0.548	-0.319	0.548	-0.148	0.548	-0.148	0.548	-0.206	0.548	-0.048	0.548	-0.049	0.548	-0.129	0.752	-0.457	0.615	-0.468	0.615	-0.077
0.55	-0.251	0.55	-0.269	0.55	-0.21	0.55	-0.08	0.55	-0.321	0.55	-0.149	0.55	-0.149	0.55	-0.199	0.55	-0.051	0.551	-0.048	0.55	-0.129	0.756	-0.448	0.618	-0.47	0.618	-0.087
0.553	-0.252	0.553	-0.271	0.553	-0.217	0.553	-0.087	0.553	-0.323	0.553	-0.155	0.553	-0.155	0.553	-0.208	0.553	-0.044	0.553	-0.055	0.553	-0.134	0.76	-0.44	0.621	-0.469	0.621	-0.091
0.556	-0.253	0.556	-0.273	0.556	-0.223	0.556	-0.095	0.556	-0.326	0.556	-0.162	0.556	-0.162	0.556	-0.217	0.556	-0.037	0.556	-0.061	0.556	-0.138	0.763	-0.454	0.624	-0.465	0.624	-0.085
0.558	-0.253	0.558	-0.275	0.558	-0.229	0.558	-0.102	0.558	-0.328	0.558	-0.169	0.558	-0.169	0.558	-0.226	0.558	-0.03	0.559	-0.067	0.558	-0.142	0.767	-0.47	0.627	-0.46	0.627	-0.078
0.561	-0.255	0.561	-0.278	0.561	-0.233	0.561	-0.11	0.561	-0.329	0.561	-0.176	0.561	-0.176	0.561	-0.234	0.561	-0.025	0.561	-0.07	0.561	-0.144	0.771	-0.482	0.63	-0.456	0.63	-0.071
0.564	-0.258	0.564	-0.284	0.564	-0.233	0.564	-0.119	0.564	-0.33	0.564	-0.184	0.564	-0.184	0.564	-0.238	0.564	-0.026	0.564	-0.069	0.564	-0.14	0.774	-0.473	0.633	-0.453	0.633	-0.074
0.566	-0.261	0.566	-0.29	0.566	-0.233	0.566	-0.128	0.566	-0.33	0.566	-0.191	0.566	-0.191	0.566	-0.242	0.566	-0.026	0.567	-0.067	0.566	-0.136	0.778	-0.464	0.636	-0.451	0.636	-0.076
0.569	-0.265	0.569	-0.295	0.569	-0.233	0.569	-0.137	0.569	-0.331	0.569	-0.199	0.569	-0.199	0.569	-0.246	0.569	-0.027	0.569	-0.065	0.569	-0.132	0.782	-0.461	0.639	-0.448	0.639	-0.079
0.572	-0.261	0.572	-0.295	0.572	-0.233	0.571	-0.134	0.571	-0.333	0.571	-0.197	0.571	-0.197	0.571	-0.244	0.571	-0.032	0.572	-0.07	0.572	-0.128	0.785	-0.465	0.642	-0.449	0.642	-0.08
0.574	-0.253	0.574	-0.29	0.574	-0.233	0.574	-0.121	0.574	-0.337	0.574	-0.19	0.574	-0.19	0.574	-0.237	0.574	-0.041	0.575	-0.076	0.574	-0.125	0.789	-0.47	0.645	-0.452	0.645	-0.079
0.577	-0.245	0.577	-0.285	0.577	-0.233	0.577	-0.109	0.577	-0.34	0.577	-0.182	0.577	-0.182	0.577	-0.231	0.577	-0.051	0.577	-0.083	0.577	-0.123	0.793	-0.467	0.648	-0.454	0.648	-0.078
0.58	-0.237	0.58	-0.28	0.58	-0.233	0.579	-0.097	0.579	-0.343	0.579	-0.174	0.579	-0.174	0.579	-0.224	0.579	-0.06	0.58	-0.09	0.58	-0.12	0.796	-0.462	0.651	-0.459	0.651	-0.077
0.582	-0.236	0.582	-0.277	0.582	-0.231	0.582	-0.095	0.582	-0.342	0.582	-0.179	0.582	-0.179	0.582	-0.231	0.582	-0.062	0.583	-0.082	0.582	-0.116	0.8	-0.456	0.654	-0.469	0.654	-0.076
0.585	-0.237	0.585	-0.274	0.585	-0.229	0.585	-0.095	0.585	-0.34	0.585	-0.185	0.585	-0.185	0.585	-0.24	0.585	-0.063	0.585	-0.073	0.585	-0.113	0.804	-0.464	0.657	-0.478	0.657	-0.074
0.588	-0.239	0.588	-0.271	0.588	-0.227	0.587	-0.096	0.587	-0.338	0.587	-0.192	0.587	-0.192	0.587	-0.249	0.587	-0.065	0.588	-0.064	0.588	-0.109	0.807	-0.473	0.66	-0.488	0.66	-0.072
0.59	-0.24	0.59	-0.268	0.59	-0.225	0.59	-0.096	0.59	-0.335	0.59	-0.198	0.59	-0.198	0.59	-0.257	0.59	-0.066	0.591	-0.058	0.59	-0.106	0.811	-0.48	0.663	-0.489	0.663	-0.076
0.593	-0.238	0.593	-0.274	0.593	-0.232	0.593	-0.097	0.593	-0.328	0.593	-0.198	0.593	-0.198	0.593	-0.251	0.593	-0.072	0.593	-0.066	0.593	-0.106	0.815	-0.48	0.666	-0.489	0.666	-0.08
0.596	-0.236	0.596	-0.279	0.596	-0.238	0.595	-0.099	0.595	-0.321	0.595	-0.198	0.595	-0.198	0.595	-0.245	0.595	-0.078	0.596	-0.074	0.596	-0.107	0.818	-0.48	0.669	-0.49	0.669	-0.084
0.598	-0.234	0.598	-0.285	0.598	-0.245	0.598	-0.1	0.598	-0.313	0.598	-0.198	0.598	-0.198	0.598	-0.239	0.598	-0.084	0.599	-0.082	0.598	-0.107	0.822	-0.48	0.672	-0.491	0.672	-0.091
0.601	-0.231	0.601	-0.289	0.601	-0.25	0.601	-0.102	0.601	-0.31	0.601	-0.198	0.601	-0.198	0.601	-0.236	0.601	-0.088	0.601	-0.084	0.601	-0.109	0.826	-0.481	0.675	-0.493	0.675	-0.098
0.604	-0.227	0.604	-0.288	0.604	-0.249	0.603	-0.104	0.603	-0.316	0.603	-0.198	0.603	-0.198	0.603	-0.238	0.603	-0.088	0.604	-0.078	0.604	-0.118	0.829	-0.481	0.678	-0.496	0.678	-0.105
0.606	-0.224	0.606	-0.287	0.606	-0.248	0.606	-0.106	0.606	-0.323	0.606	-0.198	0.606	-0.198	0.606	-0.241	0.606	-0.087	0.607	-0.071	0.606	-0.128	0.833	-0.477	0.681	-0.498	0.681	-0.11
0.609	-0.22	0.609	-0.286	0.609	-0.247	0.609	-0.108	0.609	-0.329	0.609	-0.198	0.609	-0.198	0.609	-0.244	0.609	-0.087	0.609	-0.064	0.609	-0.137	0.837	-0.473	0.684	-0.5	0.684	-0.109
0.612	-0.22	0.612	-0.291	0.612	-0.246	0.611	-0.109	0.611	-0.335	0.611	-0.196	0.611	-0.196	0.611	-0.248	0.611	-0.085	0.612	-0.07	0.612	-0.144	0.84	-0.468	0.687	-0.502	0.687	-0.109
0.614	-0.225	0.614	-0.302	0.614	-0.245	0.614	-0.108	0.614	-0.341	0.614	-0.192	0.614	-0.192	0.614	-0.254	0.614	-0.082	0.615	-0.081	0.614	-0.15	0.844	-0.468	0.69	-0.505	0.69	-0.108
0.617	-0.23	0.617	-0.313	0.617	-0.244	0.617	-0.108	0.617	-0.347	0.617	-0.188	0.617	-0.188	0.617	-0.26	0.617	-0.078	0.617	-0.093	0.617	-0.156	0.847	-0.467	0.693	-0.508	0.693	-0.108
0.619	-0.235	0.619	-0.323	0.619	-0.242	0.619	-0.107	0.619	-0.353	0.619	-0.185	0.619	-0.185	0.619	-0.266	0.619	-0.075	0.62	-0.105	0.619	-0.162	0.851	-0.467	0.696	-0.512	0.696	-0.109
0.622	-0.232	0.622	-0.321	0.622	-0.245	0.622	-0.115	0.622	-0.353	0.622	-0.189	0.622	-0.189	0.622	-0.268	0.622	-0.073	0.623	-0.104	0.622	-0.161	0.855	-0.465	0.699	-0.516	0.699	-0.109
0.625	-0.226	0.625	-0.314	0.625	-0.249	0.625	-0.126	0.625	-0.353	0.625	-0.194	0.625	-0.194	0.625	-0.268	0.625	-0.071	0.625	-0.101	0.625	-0.159	0.858	-0.463	0.702	-0.524	0.702	-0.113
0.627	-0.221	0.627	-0.308	0.627	-0.254	0.627	-0.136	0.627	-0.352	0.627	-0.2	0.627	-0.2	0.627	-0.269	0.627	-0.069	0.628	-0.098	0.627	-0.157	0.862	-0.452	0.705	-0.536	0.705	-0.12
0.63	-0.215	0.63	-0.301	0.63	-0.258	0.63	-0.146	0.63	-0.351	0.63	-0.206	0.63	-0.206	0.63	-0.27	0.63	-0.067	0.63	-0.097	0.63	-0.155	0.866	-0.432	0.708	-0.548	0.708	-0.128
0.633	-0.217	0.633	-0.299	0.633	-0.255	0.633	-0.144	0.633	-0.347	0.633	-0.198	0.633	-0.198	0.633	-0.269	0.633	-0.072	0.633	-0.102	0.633	-0.147	0.869	-0.413	0.711	-0.556	0.711	-0.133
0.635	-0.218	0.635	-0.297	0.635	-0.252	0.635	-0.141	0.635	-0.344	0.635	-0.191	0.635	-0.191	0.635	-0.267	0.635	-0.076	0.636	-0.107	0.635	-0.14	0.873	-0.385	0.714	-0.55	0.714	-0.136
0.638	-0.22	0.638	-0.295	0.638	-0.249	0.638	-0.139	0.638	-0.341	0.638	-0.183	0.638	-0.183	0.638	-0.266	0.638	-0.081	0.638	-0.112	0.638	-0.132	0.877	-0.355	0.717	-0.544	0.717	-0.138
0.641	-0.22	0.641	-0.296	0.641	-0.247	0.641	-0.135	0.641	-0.341	0.641	-0.178	0.641	-0.178	0.641	-0.266	0.641	-0.085	0.641	-0.113	0.641	-0.126	0.88	-0.326	0.72	-0.539	0.72	-0.14
0.643	-0.214	0.643	-0.304	0.643	-0.247	0.643	-0.126	0.643	-0.35	0.643	-0.179	0.643	-0.179	0.643	-0.272	0.643	-0.09	0.644	-0.107	0.643	-0.128	0.884	-0.305	0.723	-0.541	0.723	-0.137
0.646	-0.208	0.646	-0.312	0.646	-0.247	0.646	-0.118	0.646	-0.36	0.646	-0.18	0.646	-0.18	0.646	-0.277	0.646	-0.094	0.646	-0.1	0.646	-0.13	0.888	-0.284	0.726	-0.544	0.726	-0.134
0.649	-0.202	0.649	-0.32	0.649	-0.247	0.649	-0.109	0.649	-0.369	0.649	-0.181	0.649	-0.181	0.649	-0.282	0.649	-0.099	0.649	-0.094	0.649	-0.131	0.891	-0.259	0.729	-0.547	0.729	-0.131
0.651	-0.199	0.651	-0.327	0.651	-0.246	0.651	-0.106	0.651	-0.368	0.651	-0.184	0.651	-0.184	0.651	-0.284	0.651	-0.098	0.652	-0.093	0.651	-0.13	0.895	-0.226	0.732	-0.551	0.732	-0.129
0.654	-0.198	0.654	-0.333	0.654	-0.245	0.654	-0.109	0.654	-0.355	0.654	-0.189	0.654	-0.189	0.654	-0.281	0.654	-0.091	0.654	-0.095	0.654	-0.125	0.899	-0.192	0.735	-0.558	0.735	-0.128
0.657	-0.198	0.657	-0.338	0.657	-0.243	0.657	-0.112	0.657	-0.343	0.657	-0.193	0.657	-0.193	0.657	-0.278	0.657	-0.085	0.657	-0.096	0.657	-0.12	0.902	-0.173	0.738	-0.564	0.738	-0.126
0.659	-0.197	0.659	-0.344	0.659	-0.241	0.659	-0.115	0.659	-0.33	0.659	-0.198	0.659	-0.198	0.659	-0.276	0.659	-0.079	0.66	-0.098	0.659	-0.115	0.906	-0.164	0.741	-0.568	0.741	-0.126
0.662	-0.203	0.662	-0.341	0.662	-0.24	0.662	-0.114	0.662	-0.331	0.662	-0.195	0.662	-0.195	0.662	-0.274	0.662	-0.079	0.662	-0.091	0.662	-0.114	0.91	-0.155	0.744	-0.563	0.744	-0.129
0.665	-0.212	0.665	-0.333	0.665	-0.238	0.665	-0.111	0.665	-0.336	0.665	-0.19	0.665	-0.19	0.665	-0.272	0.665	-0.082	0.665	-0.084	0.665	-0.115	0.913	-0.145	0.746	-0.558	0.747	-0.132
0.667	-0.221	0.667	-0.326	0.667	-0.236	0.667	-0.108	0.667	-0.341	0.667	-0.185	0.667	-0.185	0.667	-0.271	0.667	-0.084	0.668	-0.076	0.667	-0.116	0.917	-0.134	0.749	-0.554	0.75	-0.135
0.67	-0.229	0.67	-0.318	0.67	-0.234	0.67	-0.105	0.67	-0.346	0.67	-0.18	0.67	-0.18	0.67	-0.269	0.67	-0.087	0.67	-0.07	0.67	-0.117	0.921	-0.124	0.752	-0.557	0.753	-0.137
0.673	-0.233	0.673	-0.324	0.673	-0.226	0.672	-0.115	0.672	-0.348	0.672	-0.184	0.672	-0.184	0.672	-0.269	0.672	-0.087	0.673	-0.075	0.673	-0.112	0.924	-0.114	0.755	-0.562	0.756	-0.138
0.675	-0.237	0.675	-0.331	0.675	-0.217	0.675	-0.126	0.675	-0.349	0.675	-0.189	0.675	-0.189	0.675	-0.27	0.675	-0.086	0.676	-0.081	0.675	-0.106	0.928	-0.105	0.758	-0.567	0.759	-0.139
0.678	-0.24	0.678	-0.338	0.678	-0.209	0.678	-0.137	0.678	-0.351	0.678	-0.193	0.678	-0.193	0.678	-0.27	0.678	-0.086	0.678	-0.086	0.678	-0.1	0.931	-0.095	0.761	-0.573	0.762	-0.139
0.681	-0.242	0.681	-0.345	0.681	-0.203	0.68	-0.143	0.68	-0.353	0.68	-0.197	0.68	-0.197	0.68	-0.27	0.68	-0.085	0.681	-0.09	0.681	-0.096	0.935	-0.085	0.764	-0.578	0.765	-0.138
0.683	-0.236	0.683	-0.35	0.683	-0.206	0.683	-0.136	0.683	-0.355	0.683	-0.2	0.683	-0.2	0.683	-0.272	0.683	-0.079	0.684	-0.09	0.683	-0.103	0.939	-0.076	0.767	-0.583	0.768	-0.137
0.686	-0.231	0.686	-0.356	0.686	-0.21	0.686	-0.128	0.686	-0.358	0.686	-0.202	0.686	-0.202	0.686	-0.274	0.686	-0.074	0.686	-0.089	0.686	-0.109	0.942	-0.055	0.77	-0.59	0.771	-0.136
0.689	-0.225	0.689	-0.361	0.689	-0.213	0.688	-0.121	0.688	-0.361	0.688	-0.204	0.688	-0.204	0.688	-0.275	0.688	-0.068	0.689	-0.089	0.689	-0.116	0.946	-0.029	0.773	-0.605	0.774	-0.136
0.691	-0.224	0.691	-0.362	0.691	-0.216	0.691	-0.12	0.691	-0.362	0.691	-0.207	0.691	-0.207	0.691	-0.279	0.691	-0.065	0.692	-0.085	0.691	-0.121	0.95	-0.003	0.776	-0.62	0.777	-0.137
0.694	-0.228	0.694	-0.359	0.694	-0.217	0.694	-0.127	0.694	-0.363	0.694	-0.213	0.694	-0.213	0.694	-0.284	0.694	-0.064	0.694	-0.078	0.694	-0.125	0.953	0.014	0.779	-0.635	0.78	-0.137
0.697	-0.232	0.697	-0.355	0.697	-0.219	0.696	-0.133	0.696	-0.363	0.696	-0.218	0.696	-0.218	0.696	-0.29	0.696	-0.063	0.697	-0.07	0.697	-0.128	0.957	0.029	0.782	-0.635	0.783	-0.136
0.699	-0.237	0.699	-0.351	0.699	-0.22	0.699	-0.14	0.699	-0.364	0.699	-0.223	0.699	-0.223	0.699	-0.295	0.699	-0.062	0.7	-0.063	0.699	-0.131	0.961	0.044	0.785	-0.63	0.786	-0.135
0.702	-0.242	0.702	-0.353	0.702	-0.215	0.702	-0.141	0.702	-0.368	0.702	-0.227	0.702	-0.227	0.702	-0.292	0.702	-0.062	0.702	-0.065	0.702	-0.123	0.964	0.058	0.788	-0.626	0.788	-0.134
0.705	-0.248	0.705	-0.357	0.705	-0.206	0.704	-0.14	0.704	-0.374	0.704	-0.23	0.704	-0.23	0.704	-0.284	0.704	-0.062	0.705	-0.068	0.705	-0.11	0.968	0.072	0.791	-0.628	0.791	-0.13
0.707	-0.254	0.707	-0.361	0.707	-0.198	0.707	-0.139	0.707	-0.38	0.707	-0.232	0.707	-0.232	0.707	-0.276	0.707	-0.063	0.708	-0.071	0.707	-0.097	0.972	0.092	0.794	-0.638	0.794	-0.123
0.71	-0.259	0.71	-0.365	0.71	-0.189	0.71	-0.138	0.71	-0.386	0.71	-0.235	0.71	-0.235	0.71	-0.269	0.71	-0.063	0.71	-0.074	0.71	-0.084	0.975	0.121	0.797	-0.648	0.797	-0.115
0.713	-0.263	0.713	-0.366	0.713	-0.189	0.712	-0.144	0.712	-0.378	0.712	-0.23	0.712	-0.23	0.712	-0.271	0.712	-0.061	0.713	-0.076	0.713	-0.076	0.979	0.15	0.8	-0.657	0.8	-0.11
0.715	-0.267	0.715	-0.368	0.715	-0.191	0.715	-0.15	0.715	-0.37	0.715	-0.225	0.715	-0.225	0.715	-0.274	0.715	-0.059	0.716	-0.078	0.715	-0.069	0.983	0.174	0.803	-0.662	0.803	-0.117
0.718	-0.271	0.718	-0.37	0.718	-0.192	0.718	-0.157	0.718	-0.361	0.718	-0.22	0.718	-0.22	0.718	-0.277	0.718	-0.058	0.718	-0.08	0.718	-0.061	0.986	0.196	0.806	-0.666	0.806	-0.125
0.721	-0.274	0.721	-0.371	0.721	-0.194	0.72	-0.161	0.72	-0.354	0.72	-0.217	0.72	-0.217	0.72	-0.281	0.72	-0.058	0.721	-0.081	0.721	-0.056	0.99	0.218	0.809	-0.671	0.809	-0.132
0.723	-0.278	0.723	-0.374	0.723	-0.206	0.723	-0.154	0.723	-0.356	0.723	-0.22	0.723	-0.22	0.723	-0.284	0.723	-0.069	0.724	-0.081	0.723	-0.066	0.994	0.257	0.812	-0.677	0.812	-0.136
0.726	-0.281	0.726	-0.376	0.726	-0.217	0.726	-0.148	0.726	-0.357	0.726	-0.223	0.726	-0.223	0.726	-0.287	0.726	-0.08	0.726	-0.082	0.726	-0.077	0.997	0.296	0.815	-0.683	0.815	-0.139
0.728	-0.285	0.728	-0.378	0.728	-0.228	0.728	-0.141	0.728	-0.358	0.728	-0.227	0.728	-0.227	0.728	-0.29	0.728	-0.091	0.729	-0.082	0.728	-0.087	1.001	0.335	0.818	-0.689	0.818	-0.142
0.731	-0.286	0.731	-0.381	0.731	-0.233	0.731	-0.13	0.731	-0.36	0.731	-0.223	0.731	-0.223	0.731	-0.294	0.731	-0.089	0.732	-0.079	0.731	-0.09	1.005	0.371	0.821	-0.695	0.821	-0.144
0.734	-0.283	0.734	-0.383	0.734	-0.229	0.734	-0.115	0.734	-0.362	0.734	-0.21	0.734	-0.21	0.734	-0.3	0.734	-0.069	0.734	-0.075	0.734	-0.081	1.008	0.407	0.824	-0.699	0.824	-0.145
0.736	-0.279	0.736	-0.384	0.736	-0.224	0.736	-0.099	0.736	-0.363	0.736	-0.196	0.736	-0.196	0.736	-0.306	0.736	-0.048	0.737	-0.07	0.736	-0.072	1.012	0.449	0.827	-0.703	0.827	-0.146
0.739	-0.276	0.739	-0.386	0.739	-0.22	0.739	-0.083	0.739	-0.365	0.739	-0.183	0.739	-0.183	0.739	-0.312	0.739	-0.028	0.74	-0.065	0.739	-0.063	1.016	0.498	0.83	-0.707	0.83	-0.147
0.742	-0.277	0.742	-0.392	0.742	-0.219	0.742	-0.053	0.742	-0.364	0.742	-0.17	0.742	-0.17	0.742	-0.31	0.742	0.004	0.742	-0.048	0.742	-0.062	1.019	0.548	0.833	-0.713	0.833	-0.15
0.744	-0.281	0.744	-0.4	0.744	-0.22	0.744	-0.016	0.744	-0.361	0.744	-0.157	0.744	-0.157	0.744	-0.304	0.744	0.042	0.745	-0.028	0.744	-0.068	1.023	0.598	0.836	-0.719	0.836	-0.152
0.747	-0.285	0.747	-0.408	0.747	-0.221	0.747	0.021	0.747	-0.358	0.747	-0.145	0.747	-0.145	0.747	-0.297	0.747	0.08	0.748	-0.008	0.747	-0.074	1.026	0.648	0.839	-0.724	0.839	-0.154
0.75	-0.288	0.75	-0.416	0.75	-0.223	0.75	0.059	0.75	-0.354	0.75	-0.132	0.75	-0.132	0.75	-0.291	0.75	0.119	0.75	0.014	0.75	-0.079	1.03	0.698	0.842	-0.723	0.842	-0.156
0.752	-0.29	0.752	-0.418	0.752	-0.226	0.752	0.114	0.752	-0.362	0.752	-0.088	0.752	-0.088	0.752	-0.279	0.752	0.164	0.753	0.081	0.752	-0.083	1.034	0.732	0.845	-0.72	0.845	-0.159
0.755	-0.292	0.755	-0.42	0.755	-0.23	0.755	0.172	0.755	-0.371	0.755	-0.04	0.755	-0.04	0.755	-0.266	0.755	0.21	0.756	0.147	0.755	-0.087	1.037	0.767	0.848	-0.716	0.848	-0.161
0.758	-0.294	0.758	-0.422	0.758	-0.234	0.758	0.23	0.758	-0.38	0.758	0.008	0.758	0.008	0.758	-0.253	0.758	0.256	0.758	0.214	0.758	-0.091	1.041	0.8	0.851	-0.707	0.851	-0.154
0.76	-0.295	0.76	-0.422	0.76	-0.238	0.76	0.29	0.76	-0.387	0.76	0.054	0.76	0.054	0.76	-0.239	0.76	0.307	0.761	0.289	0.76	-0.094	1.045	0.829	0.854	-0.688	0.854	-0.13
0.763	-0.295	0.763	-0.416	0.763	-0.244	0.763	0.362	0.763	-0.376	0.763	0.088	0.763	0.088	0.763	-0.216	0.763	0.385	0.764	0.387	0.763	-0.094	1.048	0.857	0.857	-0.669	0.857	-0.107
0.766	-0.296	0.766	-0.409	0.766	-0.251	0.766	0.435	0.766	-0.365	0.766	0.123	0.766	0.123	0.766	-0.193	0.766	0.463	0.766	0.486	0.766	-0.095	1.052	0.887	0.86	-0.65	0.86	-0.083
0.768	-0.296	0.768	-0.402	0.768	-0.258	0.768	0.508	0.768	-0.354	0.768	0.157	0.768	0.157	0.768	-0.17	0.768	0.541	0.769	0.584	0.768	-0.095	1.056	0.918	0.863	-0.607	0.863	-0.039
0.771	-0.297	0.771	-0.4	0.771	-0.261	0.771	0.58	0.771	-0.34	0.771	0.197	0.771	0.197	0.771	-0.147	0.771	0.615	0.771	0.674	0.771	-0.098	1.059	0.949	0.866	-0.565	0.866	0.005
0.774	-0.301	0.774	-0.405	0.774	-0.259	0.773	0.654	0.773	-0.322	0.773	0.248	0.773	0.248	0.773	-0.124	0.773	0.681	0.774	0.756	0.774	-0.107	1.063	1.006	0.869	-0.522	0.869	0.049
0.776	-0.305	0.776	-0.41	0.776	-0.257	0.776	0.727	0.776	-0.304	0.776	0.299	0.776	0.299	0.776	-0.102	0.776	0.747	0.777	0.838	0.776	-0.116	1.067	1.071	0.872	-0.468	0.872	0.1
0.779	-0.309	0.779	-0.415	0.779	-0.255	0.779	0.8	0.779	-0.285	0.779	0.35	0.779	0.35	0.779	-0.079	0.779	0.812	0.779	0.92	0.779	-0.125	1.07	1.135	0.875	-0.407	0.875	0.155
0.782	-0.314	0.782	-0.419	0.782	-0.256	0.781	0.858	0.781	-0.282	0.781	0.392	0.781	0.392	0.781	-0.065	0.781	0.874	0.782	0.963	0.782	-0.128	1.074	1.203	0.878	-0.346	0.878	0.209
0.784	-0.319	0.784	-0.422	0.784	-0.259	0.784	0.904	0.784	-0.288	0.784	0.427	0.784	0.427	0.784	-0.058	0.784	0.932	0.785	0.993	0.784	-0.127	1.078	1.271	0.881	-0.293	0.881	0.261
0.787	-0.325	0.787	-0.425	0.787	-0.262	0.787	0.95	0.787	-0.294	0.787	0.461	0.787	0.461	0.787	-0.05	0.787	0.99	0.787	1.023	0.787	-0.126	1.081	1.337	0.884	-0.256	0.884	0.309
0.79	-0.33	0.79	-0.427	0.79	-0.264	0.789	0.996	0.789	-0.3	0.789	0.496	0.789	0.496	0.789	-0.042	0.789	1.047	0.79	1.053	0.79	-0.125	1.085	1.397	0.887	-0.219	0.887	0.357
0.792	-0.33	0.792	-0.433	0.792	-0.27	0.792	1.001	0.792	-0.293	0.792	0.502	0.792	0.502	0.792	-0.031	0.792	1.072	0.793	1.041	0.792	-0.126	1.089	1.458	0.89	-0.182	0.89	0.406
0.795	-0.33	0.795	-0.439	0.795	-0.277	0.795	0.998	0.795	-0.283	0.795	0.503	0.795	0.503	0.795	-0.018	0.795	1.089	0.795	1.03	0.795	-0.127	1.092	1.519	0.893	-0.15	0.893	0.435
0.798	-0.329	0.798	-0.445	0.798	-0.283	0.797	0.994	0.797	-0.274	0.797	0.504	0.797	0.504	0.797	-0.006	0.797	1.107	0.798	1.018	0.798	-0.129	1.096	1.58	0.896	-0.118	0.896	0.465
0.8	-0.328	0.8	-0.451	0.8	-0.289	0.8	0.989	0.8	-0.265	0.8	0.504	0.8	0.504	0.8	0.005	0.8	1.122	0.801	1.002	0.8	-0.13	1.1	1.641	0.899	-0.086	0.899	0.494
0.803	-0.326	0.803	-0.447	0.803	-0.292	0.803	0.963	0.803	-0.258	0.803	0.498	0.803	0.498	0.803	-0.003	0.803	1.112	0.803	0.974	0.803	-0.137	1.103	1.694	0.902	-0.067	0.902	0.508
0.806	-0.324	0.806	-0.443	0.806	-0.296	0.805	0.938	0.805	-0.251	0.805	0.492	0.805	0.492	0.805	-0.012	0.805	1.101	0.806	0.945	0.806	-0.144	1.107	1.745	0.905	-0.056	0.905	0.512
0.808	-0.322	0.808	-0.44	0.808	-0.299	0.808	0.912	0.808	-0.245	0.808	0.487	0.808	0.487	0.808	-0.02	0.808	1.09	0.809	0.917	0.808	-0.151	1.11	1.793	0.908	-0.044	0.908	0.516
0.811	-0.323	0.811	-0.438	0.811	-0.301	0.811	0.882	0.811	-0.243	0.811	0.475	0.811	0.475	0.811	-0.029	0.811	1.072	0.811	0.885	0.811	-0.158	1.114	1.808	0.911	-0.035	0.911	0.52
0.814	-0.33	0.814	-0.44	0.814	-0.301	0.813	0.841	0.813	-0.254	0.813	0.448	0.813	0.448	0.813	-0.04	0.813	1.037	0.814	0.848	0.814	-0.166	1.118	1.823	0.914	-0.033	0.914	0.522
0.816	-0.336	0.816	-0.443	0.816	-0.3	0.816	0.801	0.816	-0.265	0.816	0.421	0.816	0.421	0.816	-0.051	0.816	1.001	0.817	0.811	0.816	-0.174	1.121	1.826	0.917	-0.031	0.917	0.524
0.819	-0.343	0.819	-0.446	0.819	-0.3	0.819	0.761	0.819	-0.276	0.819	0.394	0.819	0.394	0.819	-0.061	0.819	0.966	0.819	0.774	0.819	-0.181	1.125	1.806	0.92	-0.028	0.92	0.526
0.822	-0.342	0.822	-0.447	0.822	-0.299	0.821	0.721	0.821	-0.281	0.821	0.371	0.821	0.371	0.821	-0.069	0.821	0.926	0.822	0.737	0.822	-0.185	1.129	1.787	0.923	-0.022	0.923	0.532
0.824	-0.333	0.824	-0.447	0.824	-0.298	0.824	0.68	0.824	-0.281	0.824	0.352	0.824	0.352	0.824	-0.075	0.824	0.881	0.825	0.699	0.824	-0.186	1.132	1.75	0.926	-0.016	0.926	0.539
0.827	-0.325	0.827	-0.447	0.827	-0.297	0.827	0.639	0.827	-0.281	0.827	0.333	0.827	0.333	0.827	-0.081	0.827	0.837	0.827	0.661	0.827	-0.186	1.136	1.702	0.929	-0.01	0.929	0.546
0.83	-0.317	0.83	-0.447	0.83	-0.295	0.829	0.599	0.829	-0.281	0.829	0.314	0.829	0.314	0.829	-0.087	0.829	0.792	0.83	0.624	0.83	-0.187	1.14	1.655	0.932	-0.001	0.932	0.549
0.832	-0.327	0.832	-0.448	0.832	-0.304	0.832	0.559	0.832	-0.283	0.832	0.288	0.832	0.288	0.832	-0.102	0.832	0.748	0.833	0.576	0.832	-0.187	1.143	1.626	0.935	0.009	0.935	0.549
0.835	-0.344	0.835	-0.45	0.835	-0.317	0.835	0.521	0.835	-0.286	0.835	0.261	0.835	0.261	0.835	-0.121	0.835	0.703	0.835	0.528	0.835	-0.187	1.147	1.599	0.938	0.019	0.938	0.55
0.837	-0.36	0.837	-0.451	0.837	-0.329	0.837	0.482	0.837	-0.288	0.837	0.233	0.837	0.233	0.837	-0.139	0.837	0.658	0.838	0.48	0.837	-0.188	1.151	1.571	0.941	0.03	0.941	0.553
0.84	-0.376	0.84	-0.453	0.84	-0.341	0.84	0.443	0.84	-0.291	0.84	0.206	0.84	0.206	0.84	-0.157	0.84	0.613	0.841	0.436	0.84	-0.188	1.154	1.535	0.944	0.046	0.944	0.567
0.843	-0.361	0.843	-0.451	0.843	-0.334	0.843	0.415	0.843	-0.298	0.843	0.191	0.843	0.191	0.843	-0.156	0.843	0.592	0.843	0.412	0.843	-0.182	1.158	1.499	0.947	0.061	0.947	0.58
0.845	-0.346	0.845	-0.449	0.845	-0.327	0.845	0.387	0.845	-0.304	0.845	0.177	0.845	0.177	0.845	-0.155	0.845	0.571	0.846	0.387	0.845	-0.175	1.162	1.472	0.95	0.076	0.95	0.593
0.848	-0.331	0.848	-0.447	0.848	-0.32	0.848	0.359	0.848	-0.311	0.848	0.163	0.848	0.163	0.848	-0.154	0.848	0.55	0.849	0.363	0.848	-0.169	1.165	1.457	0.953	0.098	0.953	0.607
0.851	-0.323	0.851	-0.446	0.851	-0.315	0.851	0.335	0.851	-0.317	0.851	0.149	0.851	0.149	0.851	-0.155	0.851	0.53	0.851	0.346	0.851	-0.165	1.169	1.442	0.956	0.122	0.956	0.62
0.853	-0.334	0.853	-0.448	0.853	-0.314	0.853	0.325	0.853	-0.321	0.853	0.139	0.853	0.139	0.853	-0.162	0.853	0.513	0.854	0.338	0.853	-0.17	1.173	1.429	0.958	0.145	0.959	0.634
0.856	-0.345	0.856	-0.45	0.856	-0.313	0.856	0.315	0.856	-0.325	0.856	0.129	0.856	0.129	0.856	-0.169	0.856	0.496	0.857	0.331	0.856	-0.175	1.176	1.418	0.961	0.164	0.962	0.644
0.859	-0.356	0.859	-0.452	0.859	-0.312	0.859	0.304	0.859	-0.329	0.859	0.119	0.859	0.119	0.859	-0.176	0.859	0.479	0.859	0.323	0.859	-0.179	1.18	1.406	0.964	0.179	0.965	0.653
0.861	-0.361	0.861	-0.452	0.861	-0.313	0.861	0.304	0.861	-0.316	0.861	0.114	0.861	0.114	0.861	-0.165	0.861	0.476	0.862	0.327	0.861	-0.175	1.184	1.406	0.967	0.194	0.968	0.661
0.864	-0.359	0.864	-0.451	0.864	-0.314	0.864	0.313	0.864	-0.287	0.864	0.113	0.864	0.113	0.864	-0.137	0.864	0.489	0.865	0.336	0.864	-0.162	1.187	1.407	0.97	0.211	0.971	0.673
0.867	-0.357	0.867	-0.45	0.867	-0.316	0.867	0.322	0.867	-0.257	0.867	0.113	0.867	0.113	0.867	-0.109	0.867	0.501	0.867	0.345	0.867	-0.148	1.191	1.413	0.973	0.232	0.974	0.698
0.869	-0.356	0.869	-0.449	0.869	-0.318	0.869	0.332	0.869	-0.228	0.869	0.112	0.869	0.112	0.869	-0.081	0.869	0.514	0.87	0.354	0.869	-0.134	1.194	1.442	0.976	0.254	0.977	0.723
0.872	-0.352	0.872	-0.452	0.872	-0.315	0.872	0.335	0.872	-0.204	0.872	0.125	0.872	0.125	0.872	-0.064	0.872	0.545	0.873	0.384	0.872	-0.115	1.198	1.47	0.979	0.275	0.98	0.749
0.875	-0.348	0.875	-0.455	0.875	-0.312	0.875	0.337	0.875	-0.181	0.875	0.143	0.875	0.143	0.875	-0.05	0.875	0.583	0.875	0.415	0.875	-0.094	1.202	1.529	0.982	0.302	0.983	0.77
0.877	-0.343	0.877	-0.459	0.877	-0.308	0.877	0.338	0.877	-0.159	0.877	0.161	0.877	0.161	0.877	-0.037	0.877	0.62	0.878	0.447	0.877	-0.073	1.205	1.625	0.985	0.329	0.986	0.79
0.88	-0.339	0.88	-0.463	0.88	-0.304	0.88	0.34	0.88	-0.137	0.88	0.179	0.88	0.179	0.88	-0.023	0.88	0.658	0.881	0.476	0.88	-0.052	1.209	1.721	0.988	0.357	0.989	0.81
0.883	-0.342	0.883	-0.466	0.883	-0.307	0.882	0.36	0.882	-0.113	0.882	0.204	0.882	0.204	0.882	0.004	0.882	0.701	0.883	0.494	0.883	-0.032	1.213	1.922	0.991	0.388	0.992	0.839
0.885	-0.345	0.885	-0.469	0.885	-0.31	0.885	0.38	0.885	-0.089	0.885	0.23	0.885	0.23	0.885	0.032	0.885	0.744	0.886	0.512	0.885	-0.013	1.216	2.163	0.994	0.424	0.995	0.876
0.888	-0.348	0.888	-0.472	0.888	-0.313	0.888	0.4	0.888	-0.066	0.888	0.257	0.888	0.257	0.888	0.059	0.888	0.786	0.889	0.53	0.888	0.007	1.22	2.405	0.997	0.46	0.998	0.914
0.891	-0.35	0.891	-0.476	0.891	-0.314	0.89	0.418	0.89	-0.044	0.89	0.281	0.89	0.281	0.89	0.087	0.89	0.829	0.891	0.548	0.891	0.026	1.224	2.979	1	0.496	1.001	0.953
0.893	-0.35	0.893	-0.485	0.893	-0.307	0.893	0.425	0.893	-0.03	0.893	0.297	0.893	0.297	0.893	0.117	0.893	0.871	0.894	0.567	0.893	0.039	1.227	3.559	1.003	0.536	1.004	0.995
0.896	-0.351	0.896	-0.494	0.896	-0.301	0.896	0.432	0.896	-0.016	0.896	0.314	0.896	0.314	0.896	0.146	0.896	0.914	0.897	0.586	0.896	0.053	1.231	4.344	1.006	0.576	1.007	1.037
0.899	-0.351	0.899	-0.504	0.899	-0.295	0.898	0.44	0.898	-0.003	0.898	0.331	0.898	0.331	0.898	0.176	0.898	0.956	0.899	0.604	0.899	0.067	1.235	5.764	1.009	0.616	1.01	1.079
0.901	-0.349	0.901	-0.505	0.901	-0.286	0.901	0.456	0.901	0.009	0.901	0.346	0.901	0.346	0.901	0.198	0.901	0.997	0.902	0.615	0.901	0.079	1.238	7.184	1.012	0.675	1.013	1.127
0.904	-0.346	0.904	-0.497	0.904	-0.275	0.904	0.483	0.904	0.017	0.904	0.361	0.904	0.361	0.904	0.212	0.904	1.035	0.905	0.621	0.904	0.089	1.242	9.388	1.015	0.741	1.015	1.177
0.907	-0.342	0.907	-0.489	0.907	-0.264	0.906	0.51	0.906	0.026	0.906	0.375	0.906	0.375	0.906	0.227	0.906	1.074	0.907	0.626	0.907	0.099	1.246	12.359	1.018	0.806	1.018	1.226
0.909	-0.338	0.909	-0.481	0.909	-0.253	0.909	0.537	0.909	0.034	0.909	0.39	0.909	0.39	0.909	0.241	0.909	1.113	0.91	0.632	0.909	0.109	1.249	15.33	1.021	0.865	1.021	1.279
0.912	-0.334	0.912	-0.48	0.912	-0.251	0.912	0.546	0.912	0.049	0.912	0.413	0.912	0.413	0.912	0.249	0.912	1.153	0.912	0.641	0.912	0.121	1.253	20.081	1.024	0.917	1.024	1.336
0.915	-0.33	0.915	-0.483	0.915	-0.254	0.914	0.547	0.914	0.067	0.914	0.441	0.914	0.441	0.914	0.254	0.914	1.193	0.915	0.649	0.915	0.136	1.257	25.372	1.027	0.968	1.027	1.393
0.917	-0.326	0.917	-0.487	0.917	-0.257	0.917	0.548	0.917	0.084	0.917	0.469	0.917	0.469	0.917	0.26	0.917	1.233	0.918	0.658	0.917	0.15	1.26	30.739	1.03	1.02	1.03	1.448
0.92	-0.322	0.92	-0.49	0.92	-0.26	0.92	0.549	0.92	0.102	0.92	0.497	0.92	0.497	0.92	0.266	0.92	1.273	0.92	0.667	0.92	0.164	1.264	38.575	1.033	1.067	1.033	1.489
0.923	-0.325	0.923	-0.491	0.923	-0.254	0.922	0.57	0.922	0.105	0.922	0.508	0.922	0.508	0.922	0.29	0.922	1.304	0.923	0.681	0.923	0.172	1.268	46.411	1.036	1.114	1.036	1.529
0.925	-0.329	0.925	-0.493	0.925	-0.248	0.925	0.593	0.925	0.108	0.925	0.517	0.925	0.517	0.925	0.315	0.925	1.333	0.926	0.695	0.925	0.18	1.271	54.67	1.039	1.161	1.039	1.57
0.928	-0.333	0.928	-0.494	0.928	-0.242	0.928	0.616	0.928	0.11	0.928	0.527	0.928	0.527	0.928	0.341	0.928	1.363	0.928	0.709	0.928	0.187	1.275	63.952	1.042	1.206	1.042	1.606
0.931	-0.334	0.931	-0.497	0.931	-0.236	0.93	0.637	0.93	0.115	0.93	0.537	0.93	0.537	0.93	0.366	0.93	1.393	0.931	0.725	0.931	0.196	1.279	73.234	1.045	1.249	1.045	1.64
0.933	-0.321	0.933	-0.507	0.933	-0.225	0.933	0.648	0.933	0.132	0.933	0.55	0.933	0.55	0.933	0.388	0.933	1.421	0.934	0.745	0.933	0.213	1.282	80.909	1.048	1.292	1.048	1.674
0.936	-0.309	0.936	-0.517	0.936	-0.215	0.936	0.659	0.936	0.149	0.936	0.563	0.936	0.563	0.936	0.411	0.936	1.448	0.936	0.765	0.936	0.229	1.286	87.297	1.051	1.336	1.051	1.712
0.939	-0.296	0.939	-0.528	0.939	-0.205	0.938	0.669	0.938	0.167	0.938	0.576	0.938	0.576	0.938	0.434	0.938	1.476	0.939	0.784	0.939	0.245	1.289	93.684	1.054	1.38	1.054	1.754
0.941	-0.287	0.941	-0.533	0.941	-0.198	0.941	0.683	0.941	0.183	0.941	0.592	0.941	0.592	0.941	0.454	0.941	1.502	0.942	0.808	0.941	0.263	1.293	96.065	1.057	1.425	1.057	1.796
0.944	-0.284	0.944	-0.53	0.944	-0.194	0.944	0.7	0.944	0.196	0.944	0.612	0.944	0.612	0.944	0.471	0.944	1.523	0.944	0.835	0.944	0.283	1.297	97.551	1.06	1.471	1.06	1.839
0.947	-0.282	0.947	-0.527	0.947	-0.19	0.946	0.716	0.946	0.21	0.946	0.631	0.946	0.631	0.946	0.488	0.946	1.545	0.947	0.862	0.947	0.303	1.3	98.734	1.063	1.557	1.063	1.893
0.949	-0.279	0.949	-0.524	0.949	-0.186	0.949	0.733	0.949	0.224	0.949	0.651	0.949	0.651	0.949	0.505	0.949	1.566	0.95	0.889	0.949	0.323	1.304	96.41	1.066	1.644	1.066	1.948
0.952	-0.274	0.952	-0.523	0.952	-0.176	0.952	0.759	0.952	0.242	0.952	0.675	0.952	0.675	0.952	0.532	0.952	1.592	0.952	0.912	0.952	0.348	1.308	94.087	1.069	1.73	1.069	2.002
0.954	-0.268	0.954	-0.524	0.954	-0.16	0.954	0.79	0.954	0.263	0.954	0.7	0.954	0.7	0.954	0.565	0.954	1.62	0.955	0.934	0.954	0.378	1.311	91.033	1.072	1.826	1.072	2.069
0.957	-0.262	0.957	-0.525	0.957	-0.145	0.957	0.82	0.957	0.284	0.957	0.726	0.957	0.726	0.957	0.598	0.957	1.648	0.958	0.957	0.957	0.407	1.315	86.577	1.075	1.927	1.075	2.142
0.96	-0.256	0.96	-0.526	0.96	-0.13	0.96	0.851	0.96	0.305	0.96	0.752	0.96	0.752	0.96	0.631	0.96	1.676	0.96	0.979	0.96	0.437	1.319	82.12	1.078	2.027	1.078	2.215
0.962	-0.246	0.962	-0.529	0.962	-0.128	0.962	0.88	0.962	0.327	0.962	0.785	0.962	0.785	0.962	0.655	0.962	1.704	0.963	1.004	0.962	0.463	1.322	77.189	1.081	2.129	1.081	2.29
0.965	-0.236	0.965	-0.532	0.965	-0.128	0.965	0.908	0.965	0.349	0.965	0.82	0.965	0.82	0.965	0.677	0.965	1.731	0.966	1.029	0.965	0.488	1.326	71.95	1.084	2.234	1.084	2.371
0.968	-0.225	0.968	-0.536	0.968	-0.128	0.968	0.936	0.968	0.372	0.968	0.854	0.968	0.854	0.968	0.699	0.968	1.759	0.968	1.053	0.968	0.513	1.33	66.71	1.087	2.339	1.087	2.451
0.97	-0.216	0.97	-0.539	0.97	-0.126	0.97	0.964	0.97	0.392	0.97	0.888	0.97	0.888	0.97	0.722	0.97	1.786	0.971	1.078	0.97	0.539	1.333	61.844	1.09	2.444	1.09	2.531
0.973	-0.211	0.973	-0.541	0.973	-0.109	0.973	0.994	0.973	0.401	0.973	0.911	0.973	0.911	0.973	0.748	0.973	1.801	0.974	1.103	0.973	0.579	1.337	57.036	1.093	2.532	1.093	2.6
0.976	-0.206	0.976	-0.543	0.976	-0.092	0.976	1.023	0.976	0.411	0.976	0.933	0.976	0.933	0.976	0.774	0.976	1.817	0.976	1.128	0.976	0.618	1.341	52.337	1.096	2.619	1.096	2.67
0.978	-0.201	0.978	-0.545	0.978	-0.074	0.978	1.052	0.978	0.42	0.978	0.956	0.978	0.956	0.978	0.8	0.978	1.832	0.979	1.153	0.978	0.658	1.344	48.371	1.099	2.706	1.099	2.739
0.981	-0.197	0.981	-0.547	0.981	-0.062	0.981	1.083	0.981	0.434	0.981	0.981	0.981	0.981	0.981	0.828	0.981	1.856	0.982	1.188	0.981	0.693	1.348	44.406	1.102	2.779	1.102	2.802
0.984	-0.192	0.984	-0.548	0.984	-0.059	0.983	1.116	0.983	0.457	0.983	1.01	0.983	1.01	0.983	0.859	0.983	1.895	0.984	1.231	0.984	0.719	1.352	40.788	1.105	2.844	1.105	2.861
0.986	-0.188	0.986	-0.55	0.986	-0.056	0.986	1.149	0.986	0.48	0.986	1.039	0.986	1.039	0.986	0.89	0.986	1.935	0.987	1.273	0.986	0.745	1.355	37.71	1.108	2.909	1.108	2.92
0.989	-0.184	0.989	-0.552	0.989	-0.052	0.989	1.182	0.989	0.504	0.989	1.067	0.989	1.067	0.989	0.921	0.989	1.974	0.99	1.316	0.989	0.771	1.359	34.631	1.111	2.963	1.111	2.975
0.992	-0.179	0.992	-0.554	0.992	-0.046	0.991	1.223	0.991	0.539	0.991	1.106	0.991	1.106	0.991	0.956	0.991	2.025	0.992	1.354	0.992	0.801	1.363	32.027	1.114	2.986	1.114	3.019
0.994	-0.174	0.994	-0.556	0.994	-0.038	0.994	1.269	0.994	0.582	0.994	1.151	0.994	1.151	0.994	0.993	0.994	2.083	0.995	1.392	0.994	0.832	1.366	29.672	1.117	3.009	1.117	3.063
0.997	-0.169	0.997	-0.558	0.997	-0.029	0.997	1.315	0.997	0.626	0.997	1.196	0.997	1.196	0.997	1.03	0.997	2.141	0.998	1.429	0.997	0.864	1.37	27.317	1.12	3.032	1.12	3.107
1	-0.164	1	-0.56	1	-0.021	0.999	1.36	0.999	0.67	0.999	1.241	0.999	1.241	0.999	1.067	0.999	2.199	1	1.466	1	0.896	1.373	25.391	1.123	3.006	1.123	3.11
1.002	-0.157	1.002	-0.557	1.002	-0.006	1.002	1.411	1.002	0.72	1.002	1.285	1.002	1.285	1.002	1.114	1.002	2.259	1.003	1.511	1.002	0.953	1.377	23.503	1.126	2.978	1.126	3.112
1.005	-0.15	1.005	-0.554	1.005	0.01	1.005	1.463	1.005	0.772	1.005	1.327	1.005	1.327	1.005	1.164	1.005	2.318	1.006	1.556	1.005	1.014	1.381	21.684	1.129	2.949	1.129	3.113
1.008	-0.143	1.008	-0.55	1.008	0.025	1.007	1.515	1.007	0.824	1.007	1.37	1.007	1.37	1.007	1.214	1.007	2.378	1.008	1.601	1.008	1.076	1.384	20.182	1.132	2.911	1.132	3.1
1.01	-0.136	1.01	-0.547	1.01	0.041	1.01	1.569	1.01	0.876	1.01	1.414	1.01	1.414	1.01	1.263	1.01	2.439	1.011	1.65	1.01	1.138	1.388	18.679	1.135	2.868	1.135	3.078
1.013	-0.138	1.013	-0.548	1.013	0.053	1.013	1.64	1.013	0.924	1.013	1.476	1.013	1.476	1.013	1.311	1.013	2.507	1.014	1.707	1.013	1.205	1.392	17.276	1.138	2.824	1.138	3.055
1.016	-0.14	1.016	-0.55	1.016	0.065	1.015	1.71	1.015	0.973	1.015	1.538	1.015	1.538	1.015	1.36	1.015	2.576	1.016	1.765	1.016	1.271	1.395	16.001	1.141	2.776	1.141	3.033
1.018	-0.142	1.018	-0.551	1.018	0.077	1.018	1.781	1.018	1.021	1.018	1.6	1.018	1.6	1.018	1.408	1.018	2.644	1.019	1.822	1.018	1.338	1.399	14.725	1.144	2.712	1.144	3.011
1.021	-0.14	1.021	-0.554	1.021	0.086	1.021	1.845	1.021	1.069	1.021	1.657	1.021	1.657	1.021	1.455	1.021	2.711	1.022	1.871	1.021	1.4	1.403	13.615	1.147	2.648	1.147	2.989
1.024	-0.13	1.024	-0.561	1.024	0.091	1.023	1.896	1.023	1.12	1.023	1.702	1.023	1.702	1.023	1.501	1.023	2.772	1.024	1.912	1.024	1.45	1.406	12.574	1.15	2.584	1.15	2.967
1.026	-0.119	1.026	-0.568	1.026	0.095	1.026	1.946	1.026	1.17	1.026	1.747	1.026	1.747	1.026	1.547	1.026	2.834	1.027	1.953	1.026	1.5	1.41	11.534	1.153	2.533	1.153	2.937
1.029	-0.109	1.029	-0.575	1.029	0.099	1.029	1.996	1.029	1.221	1.029	1.792	1.029	1.792	1.029	1.593	1.029	2.895	1.03	1.994	1.029	1.551	1.414	10.649	1.156	2.485	1.156	2.907
1.032	-0.097	1.032	-0.576	1.032	0.11	1.031	2.043	1.031	1.264	1.031	1.835	1.031	1.835	1.031	1.638	1.031	2.947	1.032	2.035	1.032	1.605	1.417	9.77	1.159	2.436	1.159	2.877
1.034	-0.084	1.034	-0.574	1.034	0.128	1.034	2.086	1.034	1.301	1.034	1.877	1.034	1.877	1.034	1.682	1.034	2.991	1.035	2.076	1.034	1.663	1.421	8.932	1.162	2.397	1.162	2.858
1.037	-0.072	1.037	-0.571	1.037	0.145	1.037	2.13	1.037	1.338	1.037	1.919	1.037	1.919	1.037	1.726	1.037	3.035	1.038	2.118	1.037	1.722	1.425	8.231	1.165	2.367	1.165	2.848
1.04	-0.059	1.04	-0.568	1.04	0.162	1.039	2.174	1.039	1.375	1.039	1.961	1.039	1.961	1.039	1.769	1.039	3.079	1.04	2.159	1.04	1.78	1.428	7.53	1.168	2.337	1.168	2.837
1.042	-0.048	1.042	-0.567	1.042	0.189	1.042	2.218	1.042	1.396	1.042	1.995	1.042	1.995	1.042	1.799	1.042	3.114	1.043	2.195	1.042	1.854	1.432	6.901	1.17	2.31	1.171	2.828
1.045	-0.038	1.045	-0.567	1.045	0.22	1.045	2.263	1.045	1.413	1.045	2.028	1.045	2.028	1.045	1.824	1.045	3.145	1.046	2.231	1.045	1.932	1.436	6.345	1.173	2.297	1.174	2.824
1.048	-0.027	1.048	-0.566	1.048	0.25	1.047	2.308	1.047	1.43	1.047	2.06	1.047	2.06	1.047	1.849	1.047	3.176	1.048	2.267	1.048	2.011	1.439	5.79	1.176	2.283	1.177	2.82
1.05	-0.017	1.05	-0.566	1.05	0.281	1.05	2.353	1.05	1.448	1.05	2.093	1.05	2.093	1.05	1.874	1.05	3.208	1.051	2.311	1.05	2.089	1.443	5.349	1.179	2.269	1.18	2.816
1.053	0.017	1.053	-0.564	1.053	0.338	1.053	2.41	1.053	1.503	1.053	2.164	1.053	2.164	1.053	1.937	1.053	3.278	1.053	2.375	1.053	2.178	1.447	4.947	1.182	2.302	1.183	2.831
1.056	0.051	1.056	-0.562	1.056	0.396	1.055	2.466	1.055	1.558	1.055	2.234	1.055	2.234	1.055	2	1.055	3.348	1.056	2.439	1.056	2.266	1.45	4.547	1.185	2.343	1.186	2.85
1.058	0.085	1.058	-0.56	1.058	0.454	1.058	2.523	1.058	1.612	1.058	2.304	1.058	2.304	1.058	2.062	1.058	3.417	1.059	2.504	1.058	2.355	1.454	4.28	1.188	2.384	1.189	2.869
1.061	0.118	1.061	-0.559	1.061	0.516	1.061	2.586	1.061	1.666	1.061	2.376	1.061	2.376	1.061	2.125	1.061	3.493	1.061	2.575	1.061	2.447	1.458	4.014	1.191	2.48	1.192	2.918
1.063	0.151	1.063	-0.559	1.063	0.591	1.063	2.669	1.063	1.718	1.063	2.452	1.063	2.452	1.063	2.189	1.063	3.584	1.064	2.652	1.063	2.548	1.461	3.783	1.194	2.634	1.195	2.995
1.066	0.184	1.066	-0.558	1.066	0.666	1.066	2.752	1.066	1.769	1.066	2.528	1.066	2.528	1.066	2.252	1.066	3.676	1.067	2.73	1.066	2.65	1.465	3.641	1.197	2.787	1.198	3.071
1.069	0.216	1.069	-0.558	1.069	0.741	1.069	2.834	1.069	1.821	1.069	2.604	1.069	2.604	1.069	2.315	1.069	3.768	1.069	2.807	1.069	2.751	1.468	3.5	1.2	2.987	1.201	3.167
1.071	0.245	1.071	-0.56	1.071	0.81	1.071	2.921	1.071	1.887	1.071	2.688	1.071	2.688	1.071	2.388	1.071	3.861	1.072	2.899	1.071	2.845	1.472	3.408	1.203	3.464	1.204	3.351
1.074	0.27	1.074	-0.563	1.074	0.872	1.074	3.012	1.074	1.966	1.074	2.78	1.074	2.78	1.074	2.471	1.074	3.956	1.075	2.995	1.074	2.932	1.476	3.359	1.206	3.942	1.207	3.535
1.077	0.295	1.077	-0.567	1.077	0.934	1.077	3.104	1.077	2.046	1.077	2.872	1.077	2.872	1.077	2.553	1.077	4.051	1.077	3.092	1.077	3.018	1.479	3.31	1.209	4.419	1.21	3.72
1.079	0.319	1.079	-0.57	1.079	0.996	1.079	3.195	1.079	2.126	1.079	2.964	1.079	2.964	1.079	2.636	1.079	4.146	1.08	3.188	1.079	3.105	1.483	3.31	1.212	5.53	1.213	4.153
1.082	0.34	1.082	-0.566	1.082	1.043	1.082	3.297	1.082	2.207	1.082	3.068	1.082	3.068	1.082	2.724	1.082	4.246	1.083	3.282	1.082	3.179	1.487	3.322	1.215	6.805	1.216	4.638
1.085	0.36	1.085	-0.559	1.085	1.084	1.084	3.402	1.084	2.288	1.084	3.176	1.084	3.176	1.084	2.813	1.084	4.348	1.085	3.376	1.085	3.249	1.49	3.337	1.218	8.08	1.219	5.123
1.087	0.38	1.087	-0.551	1.087	1.125	1.087	3.508	1.087	2.369	1.087	3.285	1.087	3.285	1.087	2.902	1.087	4.451	1.088	3.469	1.087	3.319	1.494	3.391	1.221	9.674	1.222	5.908
1.09	0.399	1.09	-0.544	1.09	1.166	1.09	3.614	1.09	2.451	1.09	3.394	1.09	3.394	1.09	2.991	1.09	4.553	1.091	3.558	1.09	3.389	1.498	3.445	1.224	11.666	1.225	7.018
1.093	0.406	1.093	-0.531	1.093	1.195	1.092	3.712	1.092	2.523	1.092	3.485	1.092	3.485	1.092	3.094	1.092	4.622	1.093	3.629	1.093	3.448	1.501	3.506	1.227	13.659	1.228	8.128
1.095	0.412	1.095	-0.517	1.095	1.224	1.095	3.809	1.095	2.596	1.095	3.576	1.095	3.576	1.095	3.197	1.095	4.69	1.096	3.701	1.095	3.508	1.505	3.58	1.23	15.69	1.231	9.406
1.098	0.417	1.098	-0.504	1.098	1.252	1.098	3.907	1.098	2.668	1.098	3.667	1.098	3.667	1.098	3.3	1.098	4.757	1.099	3.772	1.098	3.567	1.509	3.655	1.233	18.084	1.234	11.773
1.101	0.42	1.101	-0.493	1.101	1.279	1.1	4.004	1.1	2.735	1.1	3.751	1.1	3.751	1.1	3.398	1.1	4.816	1.101	3.831	1.101	3.622	1.512	3.708	1.236	20.477	1.237	14.14
1.103	0.412	1.103	-0.49	1.103	1.299	1.103	4.098	1.103	2.785	1.103	3.81	1.103	3.81	1.103	3.481	1.103	4.838	1.104	3.877	1.103	3.658	1.516	3.746	1.239	22.871	1.239	16.507
1.106	0.403	1.106	-0.488	1.106	1.32	1.106	4.193	1.106	2.834	1.106	3.869	1.106	3.869	1.106	3.563	1.106	4.86	1.107	3.922	1.106	3.695	1.52	3.784	1.242	26.497	1.242	20.249
1.109	0.395	1.109	-0.486	1.109	1.34	1.108	4.288	1.108	2.884	1.108	3.928	1.108	3.928	1.108	3.645	1.108	4.882	1.109	3.968	1.109	3.732	1.523	3.789	1.245	30.538	1.245	24.368
1.111	0.388	1.111	-0.478	1.111	1.35	1.111	4.343	1.111	2.913	1.111	3.954	1.111	3.954	1.111	3.699	1.111	4.862	1.112	3.982	1.111	3.786	1.527	3.787	1.248	34.579	1.248	28.486
1.114	0.385	1.114	-0.461	1.114	1.348	1.114	4.35	1.114	2.917	1.114	3.941	1.114	3.941	1.114	3.718	1.114	4.79	1.115	3.983	1.114	3.861	1.531	3.781	1.251	39.344	1.251	33.385
1.117	0.382	1.117	-0.445	1.117	1.345	1.116	4.358	1.116	2.921	1.116	3.928	1.116	3.928	1.116	3.737	1.116	4.718	1.117	3.984	1.117	3.937	1.534	3.736	1.254	45.2	1.254	39.287
1.119	0.378	1.119	-0.428	1.119	1.343	1.119	4.365	1.119	2.926	1.119	3.915	1.119	3.915	1.119	3.755	1.119	4.647	1.12	3.985	1.119	4.012	1.538	3.691	1.257	51.056	1.257	45.189
1.122	0.364	1.122	-0.425	1.122	1.35	1.122	4.34	1.122	2.906	1.122	3.891	1.122	3.891	1.122	3.746	1.122	4.554	1.123	3.933	1.122	4.313	1.542	3.632	1.26	56.935	1.26	51.134
1.125	0.346	1.125	-0.427	1.125	1.363	1.124	4.301	1.124	2.876	1.124	3.862	1.124	3.862	1.124	3.724	1.124	4.453	1.125	3.879	1.125	4.716	1.545	3.551	1.263	63.261	1.263	57.516
1.127	0.327	1.127	-0.429	1.127	1.375	1.127	4.261	1.127	2.846	1.127	3.833	1.127	3.833	1.127	3.702	1.127	4.351	1.128	3.824	1.127	5.12	1.549	3.469	1.266	69.588	1.266	63.898
1.13	0.308	1.13	-0.432	1.13	1.387	1.13	4.222	1.13	2.815	1.13	3.804	1.13	3.804	1.13	3.68	1.13	4.25	1.131	3.772	1.13	5.524	1.552	3.373	1.269	75.915	1.269	70.279
1.133	0.294	1.133	-0.422	1.133	1.392	1.132	4.152	1.132	2.772	1.132	3.74	1.132	3.74	1.132	3.632	1.132	4.173	1.133	3.728	1.133	8.023	1.556	3.269	1.272	81.438	1.272	76.152
1.135	0.281	1.135	-0.411	1.135	1.396	1.135	4.08	1.135	2.728	1.135	3.672	1.135	3.672	1.135	3.582	1.135	4.099	1.136	3.685	1.135	10.694	1.56	3.165	1.275	86.617	1.275	81.847
1.138	0.267	1.138	-0.4	1.138	1.4	1.138	4.008	1.138	2.684	1.138	3.605	1.138	3.605	1.138	3.532	1.138	4.024	1.139	3.641	1.138	13.365	1.563	3.051	1.278	91.797	1.278	87.542
1.141	0.253	1.141	-0.39	1.141	1.408	1.14	3.936	1.14	2.64	1.14	3.54	1.14	3.54	1.14	3.479	1.14	3.957	1.141	3.599	1.141	16.673	1.567	2.937	1.281	96.123	1.281	92.467
1.143	0.235	1.143	-0.383	1.143	1.438	1.143	3.865	1.143	2.6	1.143	3.491	1.143	3.491	1.143	3.408	1.143	3.927	1.144	3.558	1.143	23.259	1.571	2.824	1.284	98.875	1.284	96.201
1.146	0.217	1.146	-0.377	1.146	1.469	1.146	3.794	1.146	2.56	1.146	3.442	1.146	3.442	1.146	3.337	1.146	3.896	1.147	3.518	1.146	29.845	1.574	2.721	1.287	101.627	1.287	99.934
1.149	0.199	1.149	-0.37	1.149	1.499	1.148	3.724	1.148	2.519	1.148	3.393	1.148	3.393	1.148	3.266	1.148	3.865	1.149	3.477	1.149	36.431	1.578	2.618	1.29	104.371	1.29	103.549
1.151	0.189	1.151	-0.359	1.151	1.55	1.151	3.658	1.151	2.484	1.151	3.351	1.151	3.351	1.151	3.191	1.151	3.869	1.152	3.468	1.151	42.462	1.582	2.519	1.293	104.265	1.293	104.601
1.154	0.191	1.154	-0.343	1.154	1.633	1.154	3.6	1.154	2.455	1.154	3.317	1.154	3.317	1.154	3.11	1.154	3.925	1.155	3.474	1.154	47.666	1.585	2.426	1.296	104.16	1.296	105.654
1.157	0.194	1.157	-0.326	1.157	1.716	1.156	3.543	1.156	2.426	1.156	3.284	1.156	3.284	1.156	3.03	1.156	3.981	1.157	3.48	1.157	52.869	1.589	2.334	1.299	104.054	1.299	106.706
1.159	0.196	1.159	-0.31	1.159	1.799	1.159	3.485	1.159	2.397	1.159	3.25	1.159	3.25	1.159	2.949	1.159	4.037	1.16	3.486	1.159	58.072	1.593	2.243	1.302	102.307	1.302	105.817
1.162	0.195	1.162	-0.294	1.162	2.058	1.162	3.443	1.162	2.37	1.162	3.263	1.162	3.263	1.162	2.894	1.162	4.247	1.163	3.581	1.162	60.859	1.596	2.154	1.305	99.69	1.305	104.081
1.165	0.191	1.165	-0.278	1.165	2.417	1.164	3.411	1.164	2.342	1.164	3.302	1.164	3.302	1.164	2.854	1.164	4.545	1.165	3.685	1.165	62.286	1.6	2.064	1.308	97.074	1.308	102.346
1.167	0.187	1.167	-0.263	1.167	2.775	1.167	3.378	1.167	2.315	1.167	3.341	1.167	3.341	1.167	2.814	1.167	4.843	1.168	3.789	1.167	63.713	1.604	1.991	1.311	93.983	1.311	99.886
1.17	0.183	1.17	-0.247	1.17	3.134	1.17	3.346	1.17	2.287	1.17	3.38	1.17	3.38	1.17	2.774	1.17	5.142	1.171	3.94	1.17	65.14	1.607	1.918	1.314	89.81	1.314	96.072
1.172	0.191	1.172	-0.243	1.172	4.886	1.172	3.326	1.172	2.285	1.172	3.551	1.172	3.551	1.172	2.747	1.172	6.163	1.173	4.352	1.172	64.616	1.611	1.845	1.317	85.638	1.317	92.259
1.175	0.201	1.175	-0.24	1.175	6.83	1.175	3.308	1.175	2.286	1.175	3.74	1.175	3.74	1.175	2.722	1.175	7.289	1.176	4.765	1.175	63.824	1.615	1.773	1.32	81.466	1.32	88.445
1.178	0.211	1.178	-0.237	1.178	8.774	1.178	3.289	1.178	2.287	1.178	3.929	1.178	3.929	1.178	2.697	1.178	8.414	1.179	5.177	1.178	63.031	1.618	1.7	1.323	76.83	1.323	83.627
1.18	0.223	1.18	-0.233	1.18	11.23	1.18	3.277	1.18	2.292	1.18	4.193	1.18	4.193	1.18	2.679	1.18	9.8	1.181	6.163	1.18	62.152	1.622	1.633	1.326	72.173	1.326	78.808
1.183	0.252	1.183	-0.213	1.183	17.532	1.183	3.309	1.183	2.332	1.183	5.048	1.183	5.048	1.183	2.71	1.183	13.243	1.184	8.033	1.183	60.623	1.626	1.572	1.329	67.516	1.329	73.99
1.186	0.282	1.186	-0.193	1.186	23.834	1.186	3.341	1.186	2.372	1.186	5.902	1.186	5.902	1.186	2.742	1.186	16.686	1.187	9.903	1.186	59.094	1.629	1.511	1.332	63.063	1.332	69.296
1.188	0.312	1.188	-0.174	1.188	30.136	1.188	3.373	1.188	2.411	1.188	6.757	1.188	6.757	1.188	2.773	1.188	20.128	1.189	11.773	1.188	57.564	1.633	1.457	1.335	58.744	1.335	64.67
1.191	0.358	1.191	-0.143	1.191	36.659	1.191	3.461	1.191	2.484	1.191	8.442	1.191	8.442	1.191	2.836	1.191	24.094	1.192	15.773	1.191	56.068	1.637	1.405	1.338	54.424	1.338	60.043
1.194	0.435	1.194	-0.092	1.194	43.582	1.193	3.651	1.193	2.619	1.193	11.669	1.193	11.669	1.193	2.955	1.193	29.029	1.194	21.002	1.194	54.631	1.64	1.353	1.341	50.308	1.341	55.633
1.196	0.511	1.196	-0.041	1.196	50.504	1.196	3.841	1.196	2.754	1.196	14.895	1.196	14.895	1.196	3.074	1.196	33.964	1.197	26.231	1.196	53.194	1.644	1.312	1.344	46.778	1.344	51.719
1.199	0.587	1.199	0.01	1.199	57.427	1.199	4.032	1.199	2.889	1.199	18.121	1.199	18.121	1.199	3.193	1.199	38.899	1.2	31.46	1.199	51.757	1.647	1.272	1.347	43.248	1.347	47.804
1.202	0.753	1.202	0.094	1.202	62.163	1.201	4.408	1.201	3.144	1.201	22.711	1.201	22.711	1.201	3.448	1.201	42.801	1.202	37.244	1.202	50.538	1.651	1.232	1.35	39.718	1.35	43.89
1.204	0.979	1.204	0.199	1.204	65.412	1.204	4.915	1.204	3.483	1.204	28.255	1.204	28.255	1.204	3.799	1.204	45.98	1.205	43.107	1.204	49.468	1.655	1.197	1.353	37.023	1.353	40.909
1.207	1.206	1.207	0.304	1.207	68.661	1.207	5.421	1.207	3.822	1.207	33.799	1.207	33.799	1.207	4.149	1.207	49.159	1.208	48.97	1.207	48.397	1.658	1.161	1.356	34.412	1.356	37.971
1.21	1.432	1.21	0.409	1.21	71.91	1.209	5.928	1.209	4.161	1.209	39.343	1.209	39.343	1.209	4.5	1.209	52.338	1.21	54.488	1.21	47.327	1.662	1.133	1.359	31.8	1.359	35.033
1.212	2.117	1.212	0.555	1.212	73.016	1.212	6.973	1.212	4.87	1.212	43.633	1.212	43.633	1.212	5.22	1.212	53.724	1.213	57.377	1.212	46.649	1.666	1.112	1.362	29.552	1.362	32.573
1.215	2.893	1.215	0.711	1.215	73.697	1.215	8.131	1.215	5.658	1.215	47.66	1.215	47.66	1.215	6.018	1.215	54.732	1.216	60.265	1.215	46.05	1.669	1.09	1.365	27.591	1.365	30.42
1.218	3.669	1.218	0.866	1.218	74.377	1.217	9.289	1.217	6.445	1.217	51.686	1.217	51.686	1.217	6.816	1.217	55.74	1.218	63.154	1.218	45.451	1.673	1.063	1.368	25.629	1.368	28.267
1.22	4.525	1.22	1.024	1.22	74.998	1.22	10.509	1.22	7.284	1.22	55.554	1.22	55.554	1.22	7.669	1.22	56.677	1.221	65.218	1.22	44.884	1.677	1.033	1.371	23.766	1.371	26.254
1.223	6.402	1.223	1.218	1.223	74.862	1.223	12.638	1.223	8.883	1.223	57.1	1.223	57.1	1.223	9.319	1.223	56.585	1.224	65.799	1.223	44.723	1.68	1.003	1.374	22.271	1.374	24.636
1.226	8.279	1.226	1.412	1.226	74.726	1.225	14.766	1.225	10.481	1.225	58.646	1.225	58.646	1.225	10.969	1.225	56.493	1.226	66.379	1.226	44.561	1.684	0.974	1.377	20.775	1.377	23.018
1.228	10.157	1.228	1.606	1.228	74.59	1.228	16.895	1.228	12.079	1.228	60.193	1.228	60.193	1.228	12.619	1.228	56.401	1.229	66.96	1.228	44.4	1.688	0.944	1.38	19.28	1.38	21.401
1.231	12.269	1.231	1.822	1.231	74.568	1.231	19.279	1.231	14.118	1.231	61.342	1.231	61.342	1.231	14.681	1.231	56.269	1.232	66.932	1.231	44.387	1.691	0.916	1.382	18.019	1.383	20.115
1.234	14.9	1.234	2.087	1.234	74.799	1.233	22.255	1.233	17.178	1.233	61.572	1.233	61.572	1.233	17.696	1.233	56.045	1.234	66.494	1.234	44.702	1.695	0.891	1.385	16.797	1.386	18.861
1.236	17.531	1.236	2.352	1.236	75.031	1.236	25.231	1.236	20.237	1.236	61.802	1.236	61.802	1.236	20.712	1.236	55.82	1.237	66.057	1.236	45.017	1.699	0.866	1.388	15.574	1.389	17.607
1.239	20.162	1.239	2.618	1.239	75.262	1.239	28.206	1.239	23.297	1.239	62.033	1.239	62.033	1.239	23.727	1.239	55.595	1.24	65.62	1.239	45.332	1.702	0.837	1.391	14.469	1.392	16.472
1.242	23.113	1.242	3.038	1.242	75.939	1.241	31.906	1.241	27.344	1.241	62.318	1.241	62.318	1.241	27.666	1.241	55.823	1.242	65.186	1.242	45.904	1.706	0.804	1.394	13.475	1.395	15.43
1.244	26.325	1.244	3.584	1.244	76.981	1.244	36.222	1.244	32.235	1.244	62.65	1.244	62.65	1.244	32.391	1.244	56.437	1.245	64.751	1.244	46.685	1.71	0.77	1.397	12.482	1.398	14.387
1.247	29.538	1.247	4.13	1.247	78.023	1.247	40.539	1.247	37.125	1.247	62.982	1.247	62.982	1.247	37.117	1.247	57.05	1.248	64.317	1.247	47.466	1.713	0.758	1.4	11.517	1.401	13.389
1.25	32.75	1.25	4.677	1.25	79.064	1.249	44.855	1.249	42.015	1.249	63.314	1.249	63.314	1.249	41.843	1.249	57.664	1.25	63.946	1.25	48.247	1.717	0.75	1.403	10.699	1.404	12.554
1.252	36.224	1.252	5.926	1.252	80.478	1.252	50.046	1.252	47.97	1.252	64.581	1.252	64.581	1.252	47.507	1.252	59.043	1.253	64.288	1.252	49.148	1.721	0.739	1.406	9.881	1.407	11.718
1.255	39.767	1.255	7.363	1.255	81.991	1.255	55.487	1.255	54.229	1.255	66.116	1.255	66.116	1.255	53.439	1.255	60.641	1.256	64.63	1.255	50.081	1.724	0.708	1.409	9.063	1.41	10.882
1.258	43.31	1.258	8.801	1.258	83.505	1.257	60.927	1.257	60.488	1.257	67.651	1.257	67.651	1.257	59.371	1.257	62.239	1.258	64.973	1.258	51.013	1.728	0.677	1.412	8.376	1.413	10.184
1.26	46.823	1.26	10.279	1.26	85.016	1.26	66.365	1.26	66.748	1.26	69.197	1.26	69.197	1.26	65.302	1.26	63.832	1.261	65.492	1.26	51.935	1.731	0.654	1.415	7.718	1.416	9.506
1.263	49.288	1.263	13.173	1.263	86.458	1.263	71.63	1.263	73.096	1.263	71.449	1.263	71.449	1.263	71.159	1.263	65.157	1.264	66.386	1.263	52.47	1.735	0.644	1.418	7.061	1.419	8.828
1.266	51.754	1.266	16.067	1.266	87.9	1.265	76.894	1.265	79.445	1.265	73.701	1.265	73.701	1.265	77.016	1.265	66.481	1.266	67.279	1.266	53.005	1.739	0.634	1.421	6.472	1.422	8.222
1.268	54.219	1.268	18.961	1.268	89.342	1.268	82.158	1.268	85.793	1.268	75.953	1.268	75.953	1.268	82.874	1.268	67.805	1.269	68.173	1.268	53.54	1.742	0.619	1.424	5.962	1.425	7.682
1.271	56.097	1.271	22.168	1.271	90.653	1.271	87.009	1.271	91.623	1.271	78.021	1.271	78.021	1.271	88.255	1.271	68.747	1.272	68.775	1.271	53.865	1.746	0.601	1.427	5.452	1.428	7.142
1.274	56.361	1.274	26.234	1.274	91.603	1.273	90.639	1.273	95.924	1.273	79.549	1.273	79.549	1.273	92.233	1.273	68.564	1.274	69.15	1.274	53.614	1.75	0.584	1.43	4.957	1.431	6.623
1.276	56.625	1.276	30.299	1.276	92.553	1.276	94.27	1.276	100.226	1.276	81.076	1.276	81.076	1.276	96.211	1.276	68.38	1.277	69.525	1.276	53.363	1.753	0.57	1.433	4.584	1.434	6.208
1.279	56.889	1.279	34.365	1.279	93.503	1.279	97.901	1.279	104.527	1.279	82.604	1.279	82.604	1.279	100.189	1.279	68.196	1.28	69.9	1.279	53.111	1.757	0.557	1.436	4.21	1.437	5.793
1.281	56.203	1.281	38.415	1.281	93.912	1.281	100.31	1.281	107.196	1.281	83.281	1.281	83.281	1.281	102.809	1.281	67.25	1.282	69.3	1.281	52.416	1.761	0.543	1.439	3.836	1.44	5.378
1.284	54.588	1.284	42.449	1.284	93.79	1.284	101.454	1.284	108.172	1.284	83.077	1.284	83.077	1.284	104.021	1.284	65.513	1.285	68.46	1.284	51.288	1.764	0.522	1.442	3.553	1.443	5.058
1.287	52.973	1.287	46.484	1.287	93.669	1.287	102.599	1.287	109.148	1.287	82.874	1.287	82.874	1.287	105.233	1.287	63.777	1.288	67.621	1.287	50.159	1.768	0.501	1.445	3.297	1.446	4.76
1.289	51.358	1.289	50.518	1.289	93.548	1.289	103.743	1.289	110.125	1.289	82.67	1.289	82.67	1.289	106.446	1.289	62.04	1.29	66.734	1.289	49.03	1.772	0.485	1.448	3.042	1.449	4.461
1.292	49.141	1.292	54.063	1.292	92.437	1.292	103.012	1.292	108.862	1.292	81.268	1.292	81.268	1.292	105.716	1.292	59.606	1.293	64.827	1.292	47.497	1.775	0.476	1.451	2.829	1.452	4.209
1.295	46.716	1.295	57.441	1.295	90.986	1.294	101.583	1.294	106.767	1.294	79.42	1.294	79.42	1.294	104.264	1.294	56.911	1.296	62.919	1.295	45.826	1.779	0.466	1.454	2.675	1.455	4.009
1.297	44.291	1.297	60.818	1.297	89.536	1.297	100.155	1.297	104.673	1.297	77.572	1.297	77.572	1.297	102.813	1.297	54.217	1.298	61.012	1.297	44.154	1.783	0.458	1.457	2.521	1.458	3.81
1.3	41.866	1.3	64.195	1.3	88.085	1.3	98.726	1.3	102.578	1.3	75.724	1.3	75.724	1.3	101.361	1.3	51.523	1.301	58.963	1.3	42.482	1.786	0.45	1.46	2.373	1.461	3.62
1.303	39.536	1.303	66.764	1.303	85.435	1.302	95.633	1.302	98.616	1.302	72.853	1.302	72.853	1.302	98.16	1.302	48.747	1.304	56.56	1.303	40.671	1.79	0.442	1.463	2.297	1.463	3.505
1.305	37.207	1.305	69.318	1.305	82.765	1.305	92.482	1.305	94.59	1.305	69.947	1.305	69.947	1.305	94.899	1.305	45.968	1.306	54.156	1.305	38.856	1.794	0.427	1.466	2.221	1.466	3.389
1.308	34.878	1.308	71.873	1.308	80.095	1.308	89.332	1.308	90.564	1.308	67.041	1.308	67.041	1.308	91.639	1.308	43.19	1.309	51.752	1.308	37.042	1.797	0.412	1.469	2.145	1.469	3.274
1.311	32.646	1.311	73.802	1.311	77.312	1.31	85.996	1.31	86.426	1.31	64.068	1.31	64.068	1.31	88.208	1.31	40.495	1.312	49.34	1.311	35.251	1.801	0.396	1.472	2.132	1.472	3.24
1.313	30.754	1.313	73.534	1.313	74.133	1.313	81.941	1.313	81.854	1.313	60.839	1.313	60.839	1.313	84.118	1.313	38.126	1.314	46.918	1.313	33.544	1.805	0.384	1.475	2.144	1.475	3.23
1.316	28.862	1.316	73.266	1.316	70.953	1.316	77.887	1.316	77.282	1.316	57.61	1.316	57.61	1.316	80.027	1.316	35.756	1.317	44.497	1.316	31.836	1.808	0.372	1.478	2.155	1.478	3.221
1.319	26.971	1.319	72.998	1.319	67.774	1.318	73.832	1.318	72.71	1.318	54.381	1.318	54.381	1.318	75.937	1.318	33.387	1.32	42.076	1.319	30.128	1.812	0.362	1.481	2.193	1.481	3.243
1.321	25.295	1.321	71.467	1.321	64.567	1.321	69.783	1.321	68.309	1.321	51.273	1.321	51.273	1.321	71.842	1.321	31.265	1.322	39.881	1.321	28.54	1.815	0.355	1.484	2.276	1.484	3.309
1.324	23.872	1.324	68.454	1.324	61.328	1.324	65.743	1.324	64.125	1.324	48.319	1.324	48.319	1.324	67.742	1.324	29.452	1.325	37.755	1.324	27.091	1.819	0.348	1.487	2.36	1.487	3.375
1.327	22.449	1.327	65.442	1.327	58.089	1.326	61.703	1.326	59.941	1.326	45.365	1.326	45.365	1.326	63.642	1.326	27.639	1.328	35.628	1.327	25.643	1.823	0.341	1.49	2.444	1.49	3.444
1.329	21.027	1.329	62.43	1.329	54.85	1.329	57.663	1.329	55.756	1.329	42.411	1.329	42.411	1.329	59.542	1.329	25.827	1.33	33.505	1.329	24.195	1.826	0.335	1.493	2.559	1.493	3.549
1.332	19.798	1.332	59.138	1.332	51.866	1.332	53.946	1.332	52.058	1.332	39.742	1.332	39.742	1.332	55.787	1.332	24.313	1.333	31.694	1.332	22.935	1.83	0.329	1.496	2.674	1.496	3.654
1.335	18.654	1.335	55.726	1.335	48.991	1.334	50.381	1.334	48.588	1.334	37.207	1.334	37.207	1.334	52.194	1.334	22.94	1.335	29.884	1.335	21.756	1.834	0.328	1.499	2.789	1.499	3.76
1.337	17.509	1.337	52.314	1.337	46.117	1.337	46.815	1.337	45.117	1.337	34.672	1.337	34.672	1.337	48.601	1.337	21.567	1.338	28.074	1.337	20.577	1.837	0.326	1.502	2.893	1.502	3.872
1.34	16.364	1.34	48.902	1.34	43.242	1.34	43.25	1.34	41.647	1.34	32.137	1.34	32.137	1.34	45.008	1.34	20.194	1.341	26.338	1.34	19.398	1.841	0.324	1.505	2.99	1.505	3.987
1.343	15.366	1.343	45.944	1.343	40.826	1.342	40.331	1.342	38.914	1.342	30.069	1.342	30.069	1.342	42.103	1.342	19.052	1.343	24.825	1.343	18.391	1.845	0.322	1.508	3.088	1.508	4.102
1.345	14.378	1.345	43.016	1.345	38.44	1.345	37.47	1.345	36.247	1.345	28.042	1.345	28.042	1.345	39.26	1.345	17.932	1.346	23.311	1.345	17.395	1.848	0.32	1.511	3.178	1.511	4.202
1.348	13.389	1.348	40.087	1.348	36.055	1.348	34.609	1.348	33.579	1.348	26.016	1.348	26.016	1.348	36.417	1.348	16.811	1.349	21.798	1.348	16.4	1.852	0.314	1.514	3.25	1.514	4.277
1.351	12.424	1.351	37.277	1.351	33.741	1.35	31.853	1.35	31.004	1.35	24.062	1.35	24.062	1.35	33.665	1.35	15.721	1.351	20.433	1.351	15.437	1.856	0.304	1.517	3.323	1.517	4.353
1.353	11.564	1.353	35.016	1.353	31.765	1.353	29.668	1.353	28.927	1.353	22.5	1.353	22.5	1.353	31.407	1.353	14.797	1.354	19.223	1.353	14.625	1.859	0.294	1.52	3.395	1.52	4.425
1.356	10.704	1.356	32.756	1.356	29.788	1.356	27.483	1.356	26.849	1.356	20.939	1.356	20.939	1.356	29.148	1.356	13.874	1.357	18.012	1.356	13.814	1.863	0.301	1.523	3.41	1.523	4.439
1.359	9.844	1.359	30.495	1.359	27.812	1.358	25.298	1.358	24.772	1.358	19.377	1.358	19.377	1.358	26.89	1.358	12.95	1.359	16.801	1.359	13.003	1.867	0.313	1.526	3.424	1.526	4.452
1.361	9.041	1.361	28.431	1.361	25.985	1.361	23.323	1.361	22.887	1.361	17.964	1.361	17.964	1.361	24.832	1.361	12.089	1.362	15.757	1.361	12.244	1.87	0.325	1.529	3.437	1.529	4.465
1.364	8.318	1.364	26.644	1.364	24.368	1.364	21.67	1.364	21.298	1.364	16.781	1.364	16.781	1.364	23.081	1.364	11.322	1.365	14.774	1.364	11.557	1.874	0.319	1.532	3.412	1.532	4.442
1.367	7.595	1.367	24.857	1.367	22.751	1.366	20.017	1.366	19.709	1.366	15.598	1.366	15.598	1.366	21.331	1.366	10.555	1.367	13.791	1.367	10.87	1.878	0.312	1.535	3.363	1.535	4.404
1.369	6.872	1.369	23.07	1.369	21.135	1.369	18.365	1.369	18.12	1.369	14.414	1.369	14.414	1.369	19.58	1.369	9.788	1.37	12.807	1.369	10.183	1.881	0.313	1.538	3.315	1.538	4.365
1.372	6.272	1.372	21.459	1.372	19.678	1.372	16.978	1.372	16.719	1.372	13.401	1.372	13.401	1.372	18.079	1.372	9.126	1.373	12.018	1.372	9.59	1.885	0.329	1.541	3.257	1.541	4.313
1.375	5.738	1.375	19.942	1.375	18.305	1.374	15.744	1.374	15.426	1.374	12.487	1.374	12.487	1.374	16.722	1.374	8.526	1.375	11.235	1.375	9.045	1.889	0.346	1.544	3.176	1.544	4.232
1.377	5.204	1.377	18.425	1.377	16.932	1.377	14.511	1.377	14.133	1.377	11.573	1.377	11.573	1.377	15.366	1.377	7.925	1.378	10.451	1.377	8.501	1.892	0.362	1.547	3.094	1.547	4.152
1.38	4.67	1.38	16.908	1.38	15.56	1.38	13.278	1.38	12.84	1.38	10.659	1.38	10.659	1.38	14.009	1.38	7.324	1.381	9.703	1.38	7.956	1.896	0.378	1.55	3.013	1.55	4.072
1.383	4.296	1.383	15.603	1.383	14.407	1.382	12.28	1.382	11.816	1.382	9.917	1.382	9.917	1.382	12.906	1.382	6.871	1.383	9.087	1.383	7.507	1.9	0.394	1.553	2.905	1.553	3.965
1.385	3.941	1.385	14.324	1.385	13.281	1.385	11.316	1.385	10.833	1.385	9.2	1.385	9.2	1.385	11.84	1.385	6.44	1.386	8.471	1.385	7.069	1.903	0.428	1.556	2.795	1.556	3.859
1.388	3.586	1.388	13.045	1.388	12.155	1.388	10.353	1.388	9.849	1.388	8.483	1.388	8.483	1.388	10.775	1.388	6.009	1.389	7.855	1.388	6.632	1.907	0.466	1.559	2.685	1.559	3.752
1.391	3.249	1.391	11.801	1.391	11.061	1.39	9.417	1.39	8.896	1.39	7.788	1.39	7.788	1.39	9.738	1.39	5.594	1.391	7.305	1.391	6.208	1.91	0.508	1.562	2.569	1.562	3.644
1.393	3.032	1.393	10.789	1.393	10.181	1.393	8.71	1.393	8.194	1.393	7.273	1.393	7.273	1.393	8.938	1.393	5.312	1.394	6.836	1.393	5.872	1.914	0.597	1.565	2.448	1.565	3.536
1.396	2.815	1.396	9.778	1.396	9.3	1.395	8.003	1.395	7.491	1.395	6.758	1.395	6.758	1.395	8.139	1.395	5.03	1.397	6.367	1.396	5.537	1.918	0.685	1.568	2.328	1.568	3.428
1.398	2.598	1.398	8.767	1.398	8.42	1.398	7.296	1.398	6.789	1.398	6.243	1.398	6.243	1.398	7.339	1.398	4.748	1.399	5.898	1.398	5.201	1.921	0.793	1.571	2.21	1.571	3.318
1.401	2.413	1.401	7.877	1.401	7.636	1.401	6.667	1.401	6.173	1.401	5.782	1.401	5.782	1.401	6.626	1.401	4.51	1.402	5.527	1.401	4.904	1.925	0.935	1.574	2.102	1.574	3.202
1.404	2.284	1.404	7.191	1.404	7.014	1.403	6.186	1.403	5.723	1.403	5.422	1.403	5.422	1.403	6.076	1.403	4.355	1.405	5.199	1.404	4.673	1.929	1.076	1.577	1.995	1.577	3.087
1.406	2.155	1.406	6.505	1.406	6.392	1.406	5.705	1.406	5.273	1.406	5.062	1.406	5.062	1.406	5.527	1.406	4.2	1.407	4.87	1.406	4.442	1.932	1.256	1.58	1.887	1.58	2.971
1.409	2.026	1.409	5.819	1.409	5.771	1.409	5.224	1.409	4.823	1.409	4.703	1.409	4.703	1.409	4.977	1.409	4.045	1.41	4.542	1.409	4.21	1.936	1.461	1.583	1.787	1.583	2.873
1.412	1.925	1.412	5.286	1.412	5.283	1.411	4.843	1.411	4.484	1.411	4.415	1.411	4.415	1.411	4.566	1.411	3.925	1.413	4.326	1.412	4.026	1.94	1.665	1.586	1.687	1.586	2.775
1.414	1.84	1.414	4.85	1.414	4.88	1.414	4.532	1.414	4.225	1.414	4.178	1.414	4.178	1.414	4.255	1.414	3.829	1.415	4.119	1.414	3.872	1.943	1.871	1.589	1.588	1.589	2.678
1.417	1.756	1.417	4.415	1.417	4.478	1.417	4.221	1.417	3.965	1.417	3.941	1.417	3.941	1.417	3.944	1.417	3.733	1.418	3.911	1.417	3.718	1.947	2.077	1.592	1.5	1.592	2.593
1.42	1.672	1.42	3.98	1.42	4.075	1.419	3.91	1.419	3.705	1.419	3.704	1.419	3.704	1.419	3.633	1.419	3.637	1.421	3.718	1.42	3.564	1.951	2.273	1.595	1.421	1.595	2.518
1.422	1.617	1.422	3.689	1.422	3.806	1.422	3.723	1.422	3.53	1.422	3.562	1.422	3.562	1.422	3.434	1.422	3.576	1.423	3.592	1.422	3.452	1.954	2.412	1.597	1.342	1.598	2.442
1.425	1.567	1.425	3.424	1.425	3.561	1.425	3.563	1.425	3.373	1.425	3.44	1.425	3.44	1.425	3.259	1.425	3.523	1.426	3.465	1.425	3.347	1.958	2.55	1.6	1.266	1.601	2.366
1.428	1.517	1.428	3.159	1.428	3.316	1.427	3.403	1.427	3.216	1.427	3.319	1.427	3.319	1.427	3.085	1.427	3.469	1.429	3.338	1.428	3.243	1.962	2.634	1.603	1.198	1.604	2.293
1.43	1.467	1.43	2.903	1.43	3.078	1.43	3.247	1.43	3.063	1.43	3.2	1.43	3.2	1.43	2.916	1.43	3.416	1.431	3.23	1.43	3.142	1.965	2.638	1.606	1.131	1.607	2.219
1.433	1.417	1.433	2.748	1.433	2.918	1.433	3.156	1.433	2.978	1.433	3.13	1.433	3.13	1.433	2.834	1.433	3.369	1.434	3.147	1.433	3.086	1.969	2.641	1.609	1.063	1.61	2.145
1.436	1.367	1.436	2.593	1.436	2.758	1.435	3.065	1.435	2.892	1.435	3.061	1.435	3.061	1.435	2.751	1.435	3.322	1.437	3.064	1.436	3.03	1.973	2.581	1.612	0.996	1.613	2.076
1.438	1.318	1.438	2.438	1.438	2.598	1.438	2.974	1.438	2.807	1.438	2.991	1.438	2.991	1.438	2.669	1.438	3.275	1.439	2.981	1.438	2.974	1.976	2.488	1.615	0.929	1.616	2.007
1.441	1.275	1.441	2.298	1.441	2.456	1.441	2.897	1.441	2.734	1.441	2.93	1.441	2.93	1.441	2.598	1.441	3.234	1.442	2.918	1.441	2.923	1.98	2.396	1.618	0.862	1.619	1.938
1.444	1.246	1.444	2.191	1.444	2.351	1.443	2.855	1.443	2.69	1.443	2.889	1.443	2.889	1.443	2.554	1.443	3.205	1.445	2.866	1.444	2.883	1.984	2.256	1.621	0.806	1.622	1.883
1.446	1.217	1.446	2.084	1.446	2.246	1.446	2.813	1.446	2.646	1.446	2.847	1.446	2.847	1.446	2.51	1.446	3.177	1.447	2.814	1.446	2.844	1.987	2.112	1.624	0.761	1.625	1.839
1.449	1.189	1.449	1.977	1.449	2.142	1.449	2.771	1.449	2.602	1.449	2.806	1.449	2.806	1.449	2.466	1.449	3.149	1.45	2.761	1.449	2.804	1.991	1.961	1.627	0.717	1.628	1.795
1.452	1.16	1.452	1.885	1.452	2.057	1.451	2.747	1.451	2.572	1.451	2.792	1.451	2.792	1.451	2.441	1.451	3.136	1.453	2.749	1.452	2.783	1.994	1.78	1.63	0.673	1.631	1.751
1.454	1.132	1.454	1.804	1.454	1.988	1.454	2.741	1.454	2.555	1.454	2.803	1.454	2.803	1.454	2.433	1.454	3.136	1.455	2.741	1.454	2.775	1.998	1.599	1.633	0.633	1.634	1.71
1.457	1.104	1.457	1.724	1.457	1.919	1.457	2.734	1.457	2.538	1.457	2.813	1.457	2.813	1.457	2.424	1.457	3.136	1.458	2.734	1.457	2.767	2.002	1.437	1.636	0.592	1.637	1.668
1.46	1.076	1.46	1.644	1.46	1.851	1.459	2.728	1.459	2.521	1.459	2.823	1.459	2.823	1.459	2.415	1.459	3.136	1.461	2.731	1.46	2.76	2.005	1.298	1.639	0.552	1.64	1.626
1.462	1.048	1.462	1.579	1.462	1.79	1.462	2.773	1.462	2.545	1.462	2.878	1.462	2.878	1.462	2.449	1.462	3.199	1.463	2.759	1.462	2.799	2.009	1.159	1.642	0.513	1.643	1.578
1.465	1.02	1.465	1.518	1.465	1.731	1.465	2.834	1.465	2.58	1.465	2.947	1.465	2.947	1.465	2.496	1.465	3.28	1.466	2.787	1.465	2.851	2.013	1.053	1.645	0.475	1.646	1.529
1.468	0.992	1.468	1.457	1.468	1.672	1.467	2.895	1.467	2.616	1.467	3.015	1.467	3.015	1.467	2.543	1.467	3.362	1.469	2.816	1.468	2.902	2.016	0.961	1.648	0.436	1.649	1.481
1.47	0.964	1.47	1.397	1.47	1.614	1.47	2.956	1.47	2.652	1.47	3.084	1.47	3.084	1.47	2.591	1.47	3.444	1.471	2.872	1.47	2.954	2.02	0.868	1.651	0.403	1.652	1.446
1.473	0.945	1.473	1.355	1.473	1.576	1.473	3.055	1.473	2.754	1.473	3.215	1.473	3.215	1.473	2.689	1.473	3.606	1.474	2.973	1.473	3.032	2.024	0.801	1.654	0.376	1.655	1.424
1.476	0.926	1.476	1.314	1.476	1.537	1.475	3.154	1.475	2.857	1.475	3.346	1.475	3.346	1.475	2.786	1.475	3.768	1.476	3.074	1.476	3.11	2.027	0.735	1.657	0.349	1.658	1.401
1.478	0.908	1.478	1.272	1.478	1.499	1.478	3.254	1.478	2.959	1.478	3.477	1.478	3.477	1.478	2.884	1.478	3.93	1.479	3.175	1.478	3.187	2.031	0.677	1.66	0.323	1.661	1.377
1.481	0.888	1.481	1.231	1.481	1.461	1.481	3.358	1.481	3.07	1.481	3.617	1.481	3.617	1.481	2.991	1.481	4.101	1.482	3.29	1.481	3.264	2.035	0.649	1.663	0.306	1.664	1.339
1.484	0.865	1.484	1.194	1.484	1.425	1.483	3.48	1.483	3.205	1.483	3.787	1.483	3.787	1.483	3.129	1.483	4.298	1.484	3.413	1.484	3.337	2.038	0.62	1.666	0.289	1.667	1.302
1.486	0.842	1.486	1.156	1.486	1.39	1.486	3.602	1.486	3.34	1.486	3.957	1.486	3.957	1.486	3.267	1.486	4.495	1.487	3.536	1.486	3.411	2.042	0.583	1.669	0.272	1.67	1.264
1.489	0.82	1.489	1.119	1.489	1.354	1.489	3.724	1.489	3.475	1.489	4.127	1.489	4.127	1.489	3.405	1.489	4.692	1.49	3.659	1.489	3.485	2.046	0.536	1.672	0.251	1.673	1.24
1.492	0.805	1.492	1.084	1.492	1.322	1.491	3.842	1.491	3.604	1.491	4.28	1.491	4.28	1.491	3.529	1.491	4.871	1.492	3.751	1.492	3.552	2.049	0.49	1.675	0.229	1.676	1.219
1.494	0.798	1.494	1.051	1.494	1.293	1.494	3.956	1.494	3.728	1.494	4.416	1.494	4.416	1.494	3.637	1.494	5.031	1.495	3.838	1.494	3.614	2.053	0.398	1.678	0.206	1.679	1.198
1.497	0.791	1.497	1.018	1.497	1.265	1.496	4.071	1.496	3.851	1.496	4.552	1.496	4.552	1.496	3.745	1.496	5.191	1.498	3.925	1.497	3.676	2.057	0.293	1.681	0.181	1.682	1.172
1.5	0.784	1.5	0.985	1.5	1.236	1.499	4.185	1.499	3.975	1.499	4.689	1.499	4.689	1.499	3.853	1.499	5.351	1.5	4.008	1.5	3.738	2.06	0.187	1.684	0.154	1.685	1.141
1.502	0.774	1.502	0.956	1.502	1.214	1.502	4.256	1.502	4.038	1.502	4.756	1.502	4.756	1.502	3.923	1.502	5.441	1.503	4.054	1.502	3.775	2.064	0.06	1.687	0.127	1.688	1.109
1.505	0.763	1.505	0.929	1.505	1.195	1.504	4.31	1.504	4.078	1.504	4.798	1.504	4.798	1.504	3.978	1.504	5.505	1.506	4.1	1.505	3.803	2.068	-0.067	1.69	0.1	1.69	1.077
1.507	0.752	1.507	0.902	1.507	1.176	1.507	4.363	1.507	4.118	1.507	4.84	1.507	4.84	1.507	4.033	1.507	5.57	1.508	4.146	1.507	3.832	2.071	-0.166	1.693	0.071	1.693	1.044
1.51	0.741	1.51	0.875	1.51	1.157	1.51	4.417	1.51	4.157	1.51	4.882	1.51	4.882	1.51	4.088	1.51	5.634	1.511	4.175	1.51	3.861	2.075	-0.199	1.696	0.043	1.696	1.011
1.513	0.73	1.513	0.855	1.513	1.147	1.512	4.425	1.512	4.119	1.512	4.846	1.512	4.846	1.512	4.07	1.512	5.593	1.514	4.171	1.513	3.826	2.079	-0.231	1.699	0.015	1.699	0.979
1.515	0.718	1.515	0.834	1.515	1.137	1.515	4.431	1.515	4.077	1.515	4.806	1.515	4.806	1.515	4.049	1.515	5.547	1.516	4.167	1.515	3.791	2.082	-0.196	1.702	-0.008	1.702	0.957
1.518	0.707	1.518	0.814	1.518	1.127	1.518	4.437	1.518	4.035	1.518	4.767	1.518	4.767	1.518	4.028	1.518	5.502	1.519	4.164	1.518	3.756	2.086	-0.106	1.705	-0.028	1.705	0.939
1.521	0.697	1.521	0.795	1.521	1.117	1.52	4.439	1.52	3.985	1.52	4.714	1.52	4.714	1.52	3.994	1.52	5.446	1.522	4.136	1.521	3.717	2.089	-0.016	1.708	-0.049	1.708	0.921
1.523	0.694	1.523	0.783	1.523	1.11	1.523	4.424	1.523	3.905	1.523	4.609	1.523	4.609	1.523	3.912	1.523	5.346	1.524	4.091	1.523	3.666	2.093	0.128	1.711	-0.069	1.711	0.901
1.526	0.69	1.526	0.77	1.526	1.103	1.526	4.41	1.526	3.824	1.526	4.503	1.526	4.503	1.526	3.829	1.526	5.246	1.527	4.046	1.526	3.615	2.097	0.283	1.714	-0.089	1.714	0.879
1.529	0.687	1.529	0.758	1.529	1.096	1.528	4.395	1.528	3.744	1.528	4.398	1.528	4.398	1.528	3.746	1.528	5.145	1.53	4.001	1.529	3.564	2.1	0.435	1.717	-0.109	1.717	0.856
1.531	0.685	1.531	0.744	1.531	1.088	1.531	4.395	1.531	3.653	1.531	4.29	1.531	4.29	1.531	3.659	1.531	5.036	1.532	3.985	1.531	3.503	2.104	0.536	1.72	-0.129	1.72	0.834
1.534	0.684	1.534	0.729	1.534	1.078	1.534	4.413	1.534	3.548	1.534	4.178	1.534	4.178	1.534	3.565	1.534	4.914	1.535	3.975	1.534	3.432	2.108	0.638	1.723	-0.149	1.723	0.813
1.537	0.684	1.537	0.714	1.537	1.069	1.536	4.43	1.536	3.444	1.536	4.066	1.536	4.066	1.536	3.471	1.536	4.793	1.538	3.966	1.537	3.36	2.111	0.719	1.726	-0.168	1.726	0.792
1.539	0.683	1.539	0.699	1.539	1.06	1.539	4.448	1.539	3.339	1.539	3.953	1.539	3.953	1.539	3.377	1.539	4.671	1.54	3.957	1.539	3.288	2.115	0.762	1.729	-0.188	1.729	0.771
1.542	0.671	1.542	0.691	1.542	1.052	1.542	4.515	1.542	3.236	1.542	3.868	1.542	3.868	1.542	3.284	1.542	4.554	1.543	3.958	1.542	3.225	2.119	0.805	1.732	-0.201	1.732	0.752
1.545	0.653	1.545	0.686	1.545	1.046	1.544	4.605	1.544	3.134	1.544	3.795	1.544	3.795	1.544	3.192	1.544	4.44	1.546	3.959	1.545	3.165	2.122	0.815	1.735	-0.21	1.735	0.735
1.547	0.636	1.547	0.681	1.547	1.04	1.547	4.695	1.547	3.033	1.547	3.723	1.547	3.723	1.547	3.099	1.547	4.325	1.548	3.96	1.547	3.105	2.126	0.803	1.738	-0.219	1.738	0.718
1.55	0.619	1.55	0.675	1.55	1.033	1.55	4.785	1.55	2.931	1.55	3.65	1.55	3.65	1.55	3.007	1.55	4.21	1.551	3.982	1.55	3.045	2.13	0.792	1.741	-0.231	1.741	0.701
1.553	0.61	1.553	0.658	1.553	1.029	1.552	4.971	1.552	2.84	1.552	3.585	1.552	3.585	1.552	2.923	1.552	4.11	1.554	4.048	1.553	2.969	2.133	0.755	1.744	-0.247	1.744	0.686
1.555	0.601	1.555	0.639	1.555	1.024	1.555	5.165	1.555	2.751	1.555	3.521	1.555	3.521	1.555	2.84	1.555	4.012	1.556	4.115	1.555	2.893	2.137	0.714	1.747	-0.262	1.747	0.671
1.558	0.593	1.558	0.621	1.558	1.02	1.558	5.36	1.558	2.661	1.558	3.457	1.558	3.457	1.558	2.757	1.558	3.914	1.559	4.181	1.558	2.817	2.141	0.668	1.75	-0.278	1.75	0.657
1.561	0.583	1.561	0.607	1.561	1.016	1.56	5.559	1.56	2.569	1.56	3.399	1.56	3.399	1.56	2.674	1.56	3.819	1.562	4.27	1.561	2.741	2.144	0.579	1.753	-0.283	1.753	0.652
1.563	0.568	1.563	0.614	1.563	1.013	1.563	5.785	1.563	2.463	1.563	3.373	1.563	3.373	1.563	2.588	1.563	3.741	1.564	4.377	1.563	2.666	2.148	0.49	1.756	-0.287	1.756	0.647
1.566	0.552	1.566	0.621	1.566	1.011	1.566	6.011	1.566	2.357	1.566	3.346	1.566	3.346	1.566	2.501	1.566	3.663	1.567	4.483	1.566	2.591	2.152	0.407	1.759	-0.29	1.759	0.642
1.569	0.537	1.569	0.628	1.569	1.009	1.568	6.236	1.568	2.251	1.568	3.32	1.568	3.32	1.568	2.415	1.568	3.585	1.57	4.59	1.569	2.517	2.155	0.334	1.762	-0.304	1.762	0.626
1.571	0.524	1.571	0.631	1.571	1.006	1.571	6.44	1.571	2.157	1.571	3.289	1.571	3.289	1.571	2.335	1.571	3.503	1.572	4.639	1.571	2.439	2.159	0.26	1.765	-0.324	1.765	0.606
1.574	0.515	1.574	0.63	1.574	1.001	1.574	6.608	1.574	2.084	1.574	3.252	1.574	3.252	1.574	2.265	1.574	3.417	1.575	4.674	1.574	2.359	2.163	0.193	1.768	-0.344	1.768	0.586
1.577	0.505	1.577	0.628	1.577	0.996	1.576	6.776	1.576	2.011	1.576	3.214	1.576	3.214	1.576	2.196	1.576	3.331	1.578	4.708	1.577	2.279	2.166	0.13	1.771	-0.361	1.771	0.572
1.579	0.496	1.579	0.627	1.579	0.991	1.579	6.944	1.579	1.937	1.579	3.177	1.579	3.177	1.579	2.126	1.579	3.244	1.58	4.739	1.579	2.199	2.17	0.066	1.774	-0.368	1.774	0.57
1.582	0.483	1.582	0.62	1.582	0.983	1.582	7.023	1.582	1.863	1.582	3.12	1.582	3.12	1.582	2.06	1.582	3.149	1.583	4.697	1.582	2.128	2.173	0.03	1.777	-0.375	1.777	0.569
1.585	0.468	1.585	0.612	1.585	0.974	1.584	7.048	1.584	1.788	1.584	3.052	1.584	3.052	1.584	1.996	1.584	3.048	1.586	4.655	1.585	2.061	2.177	-0.005	1.78	-0.382	1.78	0.568
1.587	0.453	1.587	0.603	1.587	0.965	1.587	7.073	1.587	1.712	1.587	2.984	1.587	2.984	1.587	1.932	1.587	2.948	1.588	4.613	1.587	1.995	2.181	-0.036	1.783	-0.387	1.783	0.555
1.59	0.437	1.59	0.595	1.59	0.956	1.59	7.098	1.59	1.637	1.59	2.916	1.59	2.916	1.59	1.869	1.59	2.848	1.591	4.546	1.59	1.928	2.184	-0.055	1.786	-0.391	1.786	0.543
1.593	0.427	1.593	0.586	1.593	0.936	1.592	6.986	1.592	1.56	1.592	2.828	1.592	2.828	1.592	1.806	1.592	2.743	1.594	4.415	1.593	1.856	2.188	-0.074	1.789	-0.395	1.789	0.53
1.595	0.416	1.595	0.576	1.595	0.915	1.595	6.853	1.595	1.483	1.595	2.737	1.595	2.737	1.595	1.744	1.595	2.638	1.596	4.283	1.595	1.784	2.192	-0.09	1.792	-0.404	1.792	0.523
1.598	0.406	1.598	0.567	1.598	0.894	1.598	6.72	1.598	1.405	1.598	2.646	1.598	2.646	1.598	1.682	1.598	2.532	1.599	4.151	1.598	1.711	2.195	-0.103	1.795	-0.416	1.795	0.521
1.601	0.395	1.601	0.555	1.601	0.874	1.6	6.575	1.6	1.329	1.6	2.554	1.6	2.554	1.6	1.619	1.6	2.428	1.602	4.008	1.601	1.641	2.199	-0.117	1.798	-0.429	1.798	0.518
1.603	0.378	1.603	0.532	1.603	0.858	1.603	6.326	1.603	1.258	1.603	2.453	1.603	2.453	1.603	1.546	1.603	2.329	1.604	3.855	1.603	1.586	2.203	-0.121	1.801	-0.441	1.801	0.515
1.606	0.361	1.606	0.508	1.606	0.843	1.605	6.077	1.605	1.187	1.605	2.352	1.605	2.352	1.605	1.474	1.605	2.231	1.607	3.702	1.606	1.53	2.206	-0.121	1.804	-0.449	1.804	0.511
1.609	0.344	1.609	0.484	1.609	0.827	1.608	5.827	1.608	1.116	1.608	2.251	1.608	2.251	1.608	1.402	1.608	2.133	1.61	3.549	1.609	1.475	2.21	-0.121	1.807	-0.457	1.807	0.508
1.611	0.329	1.611	0.461	1.611	0.811	1.611	5.565	1.611	1.051	1.611	2.147	1.611	2.147	1.611	1.337	1.611	2.046	1.612	3.38	1.611	1.428	2.214	-0.125	1.809	-0.465	1.81	0.504
1.614	0.316	1.614	0.441	1.614	0.793	1.613	5.277	1.613	0.999	1.613	2.037	1.613	2.037	1.613	1.287	1.613	1.981	1.615	3.207	1.614	1.393	2.217	-0.129	1.812	-0.47	1.813	0.5
1.616	0.302	1.616	0.421	1.616	0.774	1.616	4.988	1.616	0.946	1.616	1.927	1.616	1.927	1.616	1.238	1.616	1.916	1.617	3.033	1.616	1.359	2.221	-0.133	1.815	-0.474	1.816	0.495
1.619	0.289	1.619	0.401	1.619	0.756	1.619	4.7	1.619	0.894	1.619	1.817	1.619	1.817	1.619	1.188	1.619	1.85	1.62	2.86	1.619	1.324	2.225	-0.137	1.818	-0.478	1.819	0.49
1.622	0.278	1.622	0.379	1.622	0.73	1.621	4.421	1.621	0.849	1.621	1.725	1.621	1.725	1.621	1.143	1.621	1.789	1.623	2.722	1.622	1.292	2.228	-0.142	1.821	-0.48	1.822	0.486
1.624	0.269	1.624	0.356	1.624	0.698	1.624	4.148	1.624	0.81	1.624	1.645	1.624	1.645	1.624	1.102	1.624	1.731	1.625	2.584	1.624	1.26	2.232	-0.142	1.824	-0.48	1.825	0.482
1.627	0.26	1.627	0.333	1.627	0.667	1.627	3.875	1.627	0.771	1.627	1.565	1.627	1.565	1.627	1.06	1.627	1.673	1.628	2.446	1.627	1.229	2.236	-0.138	1.827	-0.48	1.828	0.479
1.63	0.25	1.63	0.31	1.63	0.636	1.629	3.602	1.629	0.732	1.629	1.485	1.629	1.485	1.629	1.019	1.629	1.615	1.631	2.313	1.63	1.198	2.239	-0.134	1.83	-0.48	1.831	0.476
1.632	0.239	1.632	0.293	1.632	0.62	1.632	3.377	1.632	0.699	1.632	1.419	1.632	1.419	1.632	0.984	1.632	1.57	1.633	2.195	1.632	1.168	2.243	-0.135	1.833	-0.479	1.834	0.478
1.635	0.227	1.635	0.276	1.635	0.606	1.635	3.163	1.635	0.667	1.635	1.356	1.635	1.356	1.635	0.951	1.635	1.529	1.636	2.077	1.635	1.139	2.247	-0.138	1.836	-0.478	1.837	0.479
1.638	0.216	1.638	0.26	1.638	0.592	1.637	2.949	1.637	0.634	1.637	1.293	1.637	1.293	1.637	0.917	1.637	1.487	1.639	1.96	1.638	1.109	2.25	-0.141	1.839	-0.477	1.84	0.481
1.64	0.204	1.64	0.243	1.64	0.578	1.64	2.737	1.64	0.603	1.64	1.231	1.64	1.231	1.64	0.885	1.64	1.446	1.641	1.865	1.64	1.079	2.254	-0.142	1.842	-0.481	1.843	0.484
1.643	0.198	1.643	0.227	1.643	0.559	1.643	2.58	1.643	0.583	1.643	1.184	1.643	1.184	1.643	0.861	1.643	1.41	1.644	1.795	1.643	1.049	2.257	-0.144	1.845	-0.486	1.846	0.488
1.646	0.192	1.646	0.21	1.646	0.54	1.645	2.423	1.645	0.563	1.645	1.136	1.645	1.136	1.645	0.838	1.645	1.374	1.647	1.725	1.646	1.019	2.261	-0.15	1.848	-0.491	1.849	0.491
1.648	0.185	1.648	0.194	1.648	0.521	1.648	2.266	1.648	0.543	1.648	1.089	1.648	1.089	1.648	0.815	1.648	1.338	1.649	1.655	1.648	0.989	2.265	-0.169	1.851	-0.491	1.852	0.488
1.651	0.178	1.651	0.178	1.651	0.502	1.651	2.12	1.651	0.522	1.651	1.044	1.651	1.044	1.651	0.794	1.651	1.304	1.652	1.586	1.651	0.963	2.268	-0.187	1.854	-0.485	1.855	0.48
1.654	0.169	1.654	0.164	1.654	0.482	1.653	2	1.653	0.497	1.653	1.005	1.653	1.005	1.653	0.781	1.653	1.276	1.655	1.518	1.654	0.944	2.272	-0.195	1.857	-0.479	1.858	0.471
1.656	0.16	1.656	0.149	1.656	0.462	1.656	1.881	1.656	0.473	1.656	0.967	1.656	0.967	1.656	0.768	1.656	1.249	1.657	1.449	1.656	0.925	2.276	-0.194	1.86	-0.474	1.861	0.465
1.659	0.152	1.659	0.135	1.659	0.442	1.659	1.761	1.659	0.448	1.659	0.928	1.659	0.928	1.659	0.755	1.659	1.221	1.66	1.38	1.659	0.906	2.279	-0.193	1.863	-0.473	1.864	0.469
1.662	0.146	1.662	0.12	1.662	0.429	1.661	1.654	1.661	0.426	1.661	0.89	1.661	0.89	1.661	0.742	1.661	1.196	1.663	1.332	1.662	0.888	2.283	-0.205	1.866	-0.471	1.867	0.473
1.664	0.143	1.664	0.103	1.664	0.423	1.664	1.557	1.664	0.404	1.664	0.853	1.664	0.853	1.664	0.729	1.664	1.172	1.665	1.284	1.664	0.871	2.287	-0.221	1.869	-0.47	1.87	0.476
1.667	0.139	1.667	0.087	1.667	0.417	1.667	1.461	1.667	0.383	1.667	0.816	1.667	0.816	1.667	0.715	1.667	1.149	1.668	1.237	1.667	0.853	2.29	-0.235	1.872	-0.468	1.873	0.48
1.67	0.136	1.67	0.071	1.67	0.411	1.669	1.364	1.669	0.362	1.669	0.779	1.669	0.779	1.669	0.702	1.669	1.125	1.671	1.19	1.67	0.836	2.294	-0.242	1.875	-0.464	1.876	0.484
1.672	0.127	1.672	0.055	1.672	0.395	1.672	1.293	1.672	0.342	1.672	0.759	1.672	0.759	1.672	0.682	1.672	1.108	1.673	1.148	1.672	0.826	2.298	-0.249	1.878	-0.461	1.879	0.488
1.675	0.118	1.675	0.039	1.675	0.377	1.675	1.228	1.675	0.322	1.675	0.745	1.675	0.745	1.675	0.66	1.675	1.091	1.676	1.106	1.675	0.817	2.301	-0.255	1.881	-0.452	1.882	0.495
1.678	0.109	1.678	0.022	1.678	0.358	1.677	1.164	1.677	0.302	1.677	0.73	1.677	0.73	1.677	0.637	1.677	1.075	1.679	1.063	1.678	0.808	2.305	-0.26	1.884	-0.435	1.885	0.506
1.68	0.1	1.68	0.007	1.68	0.34	1.68	1.1	1.68	0.282	1.68	0.716	1.68	0.716	1.68	0.615	1.68	1.059	1.681	1.02	1.68	0.798	2.309	-0.266	1.887	-0.419	1.888	0.516
1.683	0.096	1.683	0.002	1.683	0.329	1.683	1.028	1.683	0.262	1.683	0.692	1.683	0.692	1.683	0.601	1.683	1.03	1.684	0.975	1.683	0.782	2.312	-0.277	1.89	-0.401	1.891	0.527
1.686	0.092	1.686	-0.003	1.686	0.317	1.685	0.956	1.685	0.242	1.685	0.668	1.685	0.668	1.685	0.587	1.685	1.002	1.687	0.93	1.686	0.767	2.316	-0.294	1.893	-0.376	1.894	0.536
1.688	0.089	1.688	-0.008	1.688	0.305	1.688	0.884	1.688	0.222	1.688	0.644	1.688	0.644	1.688	0.573	1.688	0.973	1.689	0.885	1.688	0.751	2.32	-0.31	1.896	-0.35	1.897	0.546
1.691	0.084	1.691	-0.014	1.691	0.296	1.691	0.821	1.691	0.203	1.691	0.62	1.691	0.62	1.691	0.559	1.691	0.945	1.692	0.847	1.691	0.734	2.323	-0.318	1.899	-0.324	1.9	0.556
1.694	0.076	1.694	-0.023	1.694	0.292	1.693	0.785	1.693	0.185	1.693	0.597	1.693	0.597	1.693	0.541	1.693	0.917	1.695	0.812	1.694	0.712	2.327	-0.325	1.902	-0.284	1.903	0.587
1.696	0.069	1.696	-0.033	1.696	0.288	1.696	0.748	1.696	0.166	1.696	0.574	1.696	0.574	1.696	0.524	1.696	0.889	1.697	0.777	1.696	0.691	2.331	-0.332	1.905	-0.237	1.906	0.623
1.699	0.061	1.699	-0.043	1.699	0.284	1.699	0.712	1.699	0.148	1.699	0.55	1.699	0.55	1.699	0.506	1.699	0.861	1.7	0.742	1.699	0.669	2.334	-0.344	1.908	-0.191	1.909	0.659
1.702	0.058	1.702	-0.049	1.702	0.275	1.701	0.679	1.701	0.135	1.701	0.525	1.701	0.525	1.701	0.49	1.701	0.84	1.703	0.723	1.702	0.647	2.338	-0.356	1.911	-0.126	1.912	0.716
1.704	0.059	1.704	-0.051	1.704	0.261	1.704	0.649	1.704	0.126	1.704	0.497	1.704	0.497	1.704	0.477	1.704	0.824	1.705	0.705	1.704	0.626	2.342	-0.36	1.914	-0.031	1.914	0.796
1.707	0.059	1.707	-0.054	1.707	0.247	1.706	0.62	1.706	0.117	1.706	0.469	1.706	0.469	1.706	0.463	1.706	0.809	1.708	0.688	1.707	0.604	2.345	-0.352	1.917	0.063	1.917	0.876
1.71	0.06	1.71	-0.057	1.71	0.233	1.709	0.59	1.709	0.108	1.709	0.441	1.709	0.441	1.709	0.449	1.709	0.793	1.711	0.67	1.71	0.583	2.349	-0.344	1.92	0.16	1.92	0.962
1.712	0.049	1.712	-0.06	1.712	0.233	1.712	0.561	1.712	0.102	1.712	0.427	1.712	0.427	1.712	0.44	1.712	0.774	1.713	0.651	1.712	0.573	2.352	-0.345	1.923	0.327	1.923	1.092
1.715	0.035	1.715	-0.062	1.715	0.236	1.714	0.533	1.714	0.099	1.714	0.42	1.714	0.42	1.714	0.433	1.714	0.754	1.716	0.633	1.715	0.567	2.356	-0.351	1.926	0.495	1.926	1.223
1.718	0.022	1.718	-0.065	1.718	0.24	1.717	0.504	1.717	0.095	1.717	0.412	1.717	0.412	1.717	0.425	1.717	0.733	1.719	0.614	1.718	0.56	2.36	-0.356	1.929	0.662	1.929	1.354
1.72	0.008	1.72	-0.067	1.72	0.243	1.72	0.475	1.72	0.091	1.72	0.404	1.72	0.404	1.72	0.418	1.72	0.713	1.721	0.602	1.72	0.554	2.363	-0.367	1.932	0.882	1.932	1.529
1.723	-0.003	1.723	-0.075	1.723	0.227	1.722	0.468	1.722	0.079	1.722	0.397	1.722	0.397	1.722	0.41	1.722	0.704	1.724	0.6	1.723	0.548	2.367	-0.378	1.935	1.128	1.935	1.718
1.726	-0.013	1.726	-0.083	1.726	0.211	1.725	0.463	1.725	0.067	1.725	0.389	1.725	0.389	1.725	0.401	1.725	0.696	1.727	0.598	1.726	0.542	2.371	-0.386	1.938	1.374	1.938	1.907
1.728	-0.024	1.728	-0.091	1.728	0.196	1.728	0.457	1.728	0.055	1.728	0.382	1.728	0.382	1.728	0.393	1.728	0.688	1.729	0.596	1.728	0.536	2.374	-0.377	1.941	1.626	1.941	2.108
1.731	-0.031	1.731	-0.099	1.731	0.183	1.73	0.448	1.73	0.043	1.73	0.375	1.73	0.375	1.73	0.386	1.73	0.68	1.732	0.587	1.731	0.53	2.378	-0.369	1.944	1.891	1.944	2.328
1.733	-0.026	1.733	-0.106	1.733	0.18	1.733	0.427	1.733	0.035	1.733	0.37	1.733	0.37	1.733	0.388	1.733	0.674	1.735	0.575	1.733	0.523	2.382	-0.362	1.947	2.156	1.947	2.549
1.736	-0.021	1.736	-0.113	1.736	0.177	1.736	0.406	1.736	0.027	1.736	0.364	1.736	0.364	1.736	0.39	1.736	0.668	1.737	0.563	1.736	0.516	2.385	-0.356	1.95	2.422	1.95	2.763
1.739	-0.016	1.739	-0.119	1.739	0.174	1.738	0.386	1.738	0.02	1.738	0.359	1.738	0.359	1.738	0.392	1.738	0.662	1.74	0.55	1.739	0.509	2.389	-0.35	1.953	2.622	1.953	2.904
1.741	-0.013	1.741	-0.125	1.741	0.169	1.741	0.37	1.741	0.009	1.741	0.349	1.741	0.349	1.741	0.391	1.741	0.658	1.743	0.535	1.741	0.503	2.393	-0.35	1.956	2.82	1.956	3.045
1.744	-0.012	1.744	-0.129	1.744	0.162	1.744	0.362	1.744	-0.004	1.744	0.333	1.744	0.333	1.744	0.386	1.744	0.655	1.745	0.519	1.744	0.498	2.396	-0.354	1.959	3.018	1.959	3.186
1.747	-0.011	1.747	-0.132	1.747	0.155	1.746	0.353	1.746	-0.018	1.746	0.317	1.746	0.317	1.746	0.381	1.746	0.653	1.748	0.503	1.747	0.493	2.4	-0.357	1.962	3.183	1.962	3.279
1.749	-0.009	1.749	-0.136	1.749	0.149	1.749	0.345	1.749	-0.032	1.749	0.301	1.749	0.301	1.749	0.376	1.749	0.65	1.75	0.488	1.749	0.488	2.404	-0.357	1.965	3.327	1.965	3.354
1.752	-0.016	1.752	-0.137	1.752	0.144	1.752	0.335	1.752	-0.045	1.752	0.295	1.752	0.295	1.752	0.365	1.752	0.638	1.753	0.483	1.752	0.481	2.407	-0.357	1.968	3.472	1.968	3.428
1.755	-0.026	1.755	-0.138	1.755	0.139	1.754	0.325	1.754	-0.057	1.754	0.294	1.754	0.294	1.754	0.353	1.754	0.621	1.756	0.478	1.755	0.473	2.411	-0.355	1.971	3.619	1.971	3.489
1.757	-0.037	1.757	-0.138	1.757	0.134	1.757	0.315	1.757	-0.07	1.757	0.293	1.757	0.293	1.757	0.34	1.757	0.604	1.758	0.473	1.757	0.465	2.415	-0.344	1.974	3.775	1.974	3.526
1.76	-0.047	1.76	-0.139	1.76	0.129	1.76	0.305	1.76	-0.083	1.76	0.292	1.76	0.292	1.76	0.327	1.76	0.588	1.761	0.468	1.76	0.456	2.418	-0.334	1.977	3.931	1.977	3.563
1.763	-0.05	1.763	-0.14	1.763	0.132	1.762	0.298	1.762	-0.086	1.762	0.28	1.762	0.28	1.762	0.32	1.762	0.577	1.764	0.462	1.763	0.445	2.422	-0.329	1.98	4.088	1.98	3.603
1.765	-0.054	1.765	-0.14	1.765	0.135	1.765	0.291	1.765	-0.088	1.765	0.268	1.765	0.268	1.765	0.313	1.765	0.567	1.766	0.455	1.765	0.434	2.426	-0.332	1.983	4.429	1.983	3.798
1.768	-0.057	1.768	-0.141	1.768	0.138	1.768	0.285	1.768	-0.089	1.768	0.255	1.768	0.255	1.768	0.307	1.768	0.557	1.769	0.449	1.768	0.422	2.429	-0.335	1.986	4.785	1.986	3.992
1.771	-0.061	1.771	-0.142	1.771	0.139	1.77	0.278	1.77	-0.093	1.77	0.243	1.77	0.243	1.77	0.299	1.77	0.548	1.772	0.442	1.771	0.411	2.433	-0.329	1.989	5.142	1.989	4.187
1.773	-0.065	1.773	-0.147	1.773	0.132	1.773	0.27	1.773	-0.106	1.773	0.235	1.773	0.235	1.773	0.288	1.773	0.538	1.774	0.433	1.773	0.402	2.436	-0.32	1.992	5.887	1.992	4.711
1.776	-0.069	1.776	-0.152	1.776	0.125	1.776	0.261	1.776	-0.118	1.776	0.228	1.776	0.228	1.776	0.276	1.776	0.528	1.777	0.424	1.776	0.393	2.44	-0.311	1.995	6.922	1.995	5.395
1.779	-0.073	1.779	-0.156	1.779	0.119	1.778	0.253	1.778	-0.131	1.778	0.221	1.778	0.221	1.778	0.264	1.778	0.519	1.78	0.415	1.779	0.384	2.444	-0.306	1.998	7.958	1.998	6.078
1.781	-0.079	1.781	-0.159	1.781	0.114	1.781	0.247	1.781	-0.139	1.781	0.215	1.781	0.215	1.781	0.254	1.781	0.51	1.782	0.407	1.781	0.379	2.447	-0.301	2.001	9.404	2.001	7.211
1.784	-0.087	1.784	-0.159	1.784	0.112	1.784	0.245	1.784	-0.138	1.784	0.214	1.784	0.214	1.784	0.247	1.784	0.503	1.785	0.398	1.784	0.379	2.451	-0.298	2.004	12.284	2.004	9.273
1.787	-0.094	1.787	-0.16	1.787	0.109	1.786	0.244	1.786	-0.138	1.786	0.212	1.786	0.212	1.786	0.24	1.786	0.497	1.788	0.39	1.787	0.379	2.455	-0.301	2.007	15.164	2.007	11.335
1.789	-0.102	1.789	-0.16	1.789	0.107	1.789	0.242	1.789	-0.137	1.789	0.211	1.789	0.211	1.789	0.233	1.789	0.49	1.79	0.382	1.789	0.379	2.458	-0.304	2.01	18.044	2.01	13.397
1.792	-0.108	1.792	-0.161	1.792	0.103	1.792	0.236	1.792	-0.144	1.792	0.207	1.792	0.207	1.792	0.221	1.792	0.482	1.793	0.386	1.792	0.374	2.462	-0.306	2.013	24.975	2.013	18.972
1.795	-0.113	1.795	-0.161	1.795	0.097	1.794	0.229	1.794	-0.156	1.794	0.202	1.794	0.202	1.794	0.205	1.794	0.474	1.796	0.389	1.795	0.368	2.466	-0.308	2.016	32.491	2.016	24.627
1.797	-0.118	1.797	-0.162	1.797	0.092	1.797	0.221	1.797	-0.168	1.797	0.197	1.797	0.197	1.797	0.19	1.797	0.465	1.798	0.392	1.797	0.361	2.469	-0.311	2.019	40.007	2.019	30.283
1.8	-0.123	1.8	-0.163	1.8	0.087	1.8	0.214	1.8	-0.179	1.8	0.192	1.8	0.192	1.8	0.175	1.8	0.457	1.801	0.396	1.8	0.355	2.473	-0.317	2.021	53.484	2.022	41.481
1.803	-0.121	1.803	-0.163	1.803	0.091	1.802	0.216	1.802	-0.18	1.802	0.183	1.802	0.183	1.802	0.173	1.802	0.457	1.804	0.403	1.803	0.345	2.477	-0.325	2.024	72.358	2.025	55.941
1.805	-0.119	1.805	-0.162	1.805	0.095	1.805	0.219	1.805	-0.179	1.805	0.174	1.805	0.174	1.805	0.172	1.805	0.459	1.806	0.41	1.805	0.336	2.48	-0.332	2.027	91.231	2.028	70.4
1.808	-0.118	1.808	-0.161	1.808	0.099	1.807	0.222	1.807	-0.177	1.807	0.164	1.807	0.164	1.807	0.171	1.807	0.461	1.809	0.417	1.808	0.326	2.484	-0.338	2.03	114.944	2.031	91.143
1.811	-0.116	1.811	-0.162	1.811	0.102	1.81	0.225	1.81	-0.177	1.81	0.156	1.81	0.156	1.81	0.171	1.81	0.462	1.812	0.412	1.811	0.318	2.488	-0.344	2.033	161.338	2.034	127.922
1.813	-0.113	1.813	-0.171	1.813	0.099	1.813	0.219	1.813	-0.184	1.813	0.155	1.813	0.155	1.813	0.172	1.813	0.458	1.814	0.398	1.813	0.32	2.491	-0.351	2.036	207.732	2.037	164.702
1.816	-0.11	1.816	-0.18	1.816	0.096	1.815	0.214	1.815	-0.191	1.815	0.155	1.815	0.155	1.815	0.173	1.815	0.454	1.817	0.384	1.816	0.322	2.495	-0.362	2.039	254.126	2.04	201.481
1.819	-0.108	1.819	-0.189	1.819	0.093	1.818	0.209	1.818	-0.198	1.818	0.154	1.818	0.154	1.818	0.173	1.818	0.45	1.82	0.37	1.819	0.324	2.499	-0.372	2.042	342.774	2.043	280.022
1.821	-0.112	1.821	-0.192	1.821	0.09	1.821	0.206	1.821	-0.202	1.821	0.155	1.821	0.155	1.821	0.175	1.821	0.448	1.822	0.369	1.821	0.323	2.502	-0.377	2.045	440.27	2.046	361.546
1.824	-0.126	1.824	-0.188	1.824	0.087	1.823	0.207	1.823	-0.198	1.823	0.158	1.823	0.158	1.823	0.177	1.823	0.447	1.825	0.372	1.824	0.317	2.506	-0.377	2.048	537.766	2.049	443.071
1.827	-0.14	1.827	-0.184	1.827	0.085	1.826	0.208	1.826	-0.194	1.826	0.161	1.826	0.161	1.826	0.179	1.826	0.446	1.828	0.375	1.827	0.312	2.51	-0.377	2.051	645.069	2.052	545.525
1.829	-0.154	1.829	-0.18	1.829	0.082	1.829	0.209	1.829	-0.19	1.829	0.164	1.829	0.164	1.829	0.181	1.829	0.445	1.83	0.378	1.829	0.306	2.513	-0.377	2.054	763.09	2.055	662.816
1.832	-0.155	1.832	-0.179	1.832	0.081	1.831	0.212	1.831	-0.192	1.831	0.16	1.831	0.16	1.831	0.178	1.831	0.447	1.833	0.379	1.832	0.311	2.517	-0.376	2.057	881.11	2.058	780.106
1.835	-0.149	1.835	-0.179	1.835	0.081	1.834	0.217	1.834	-0.198	1.834	0.151	1.834	0.151	1.834	0.17	1.834	0.451	1.836	0.381	1.835	0.321	2.521	-0.376	2.06	991.217	2.061	887.291
1.837	-0.143	1.837	-0.178	1.837	0.082	1.837	0.223	1.837	-0.205	1.837	0.142	1.837	0.142	1.837	0.162	1.837	0.455	1.838	0.382	1.837	0.331	2.524	-0.376	2.063	1047.82	2.064	961.943
1.84	-0.137	1.84	-0.178	1.84	0.082	1.839	0.228	1.839	-0.212	1.839	0.134	1.839	0.134	1.839	0.154	1.839	0.458	1.841	0.384	1.84	0.342	2.528	-0.376	2.066	1104.42	2.067	1036.6
1.842	-0.143	1.842	-0.18	1.842	0.088	1.842	0.229	1.842	-0.216	1.842	0.139	1.842	0.139	1.842	0.157	1.842	0.461	1.844	0.386	1.842	0.346	2.531	-0.378	2.069	1161.02	2.07	1111.25
1.845	-0.15	1.845	-0.182	1.845	0.095	1.845	0.23	1.845	-0.219	1.845	0.148	1.845	0.148	1.845	0.162	1.845	0.463	1.846	0.389	1.845	0.348	2.535	-0.382	2.072	1160.38	2.073	1120.95
1.848	-0.158	1.848	-0.184	1.848	0.103	1.847	0.23	1.847	-0.223	1.847	0.157	1.847	0.157	1.847	0.167	1.847	0.465	1.849	0.391	1.848	0.351	2.539	-0.387	2.075	1143.58	2.076	1122.53
1.85	-0.164	1.85	-0.186	1.85	0.109	1.85	0.231	1.85	-0.226	1.85	0.165	1.85	0.165	1.85	0.173	1.85	0.467	1.852	0.391	1.85	0.354	2.542	-0.385	2.078	1126.77	2.079	1124.11
1.853	-0.158	1.853	-0.184	1.853	0.11	1.853	0.239	1.853	-0.221	1.853	0.172	1.853	0.172	1.853	0.188	1.853	0.469	1.854	0.388	1.853	0.355	2.546	-0.38	2.081	1093.09	2.082	1101.87
1.856	-0.152	1.856	-0.182	1.856	0.11	1.855	0.247	1.855	-0.216	1.855	0.179	1.855	0.179	1.855	0.203	1.855	0.47	1.857	0.385	1.856	0.357	2.55	-0.374	2.084	1037.12	2.085	1059.41
1.858	-0.146	1.858	-0.18	1.858	0.111	1.858	0.255	1.858	-0.211	1.858	0.186	1.858	0.186	1.858	0.217	1.858	0.472	1.86	0.383	1.858	0.358	2.553	-0.367	2.087	981.144	2.088	1016.96
1.861	-0.142	1.861	-0.177	1.861	0.11	1.861	0.262	1.861	-0.207	1.861	0.193	1.861	0.193	1.861	0.224	1.861	0.474	1.862	0.392	1.861	0.366	2.557	-0.36	2.09	924.27	2.091	971.289
1.864	-0.141	1.864	-0.171	1.864	0.107	1.863	0.271	1.863	-0.206	1.863	0.199	1.863	0.199	1.863	0.212	1.863	0.477	1.865	0.405	1.864	0.384	2.561	-0.355	2.093	857.287	2.094	912.165
1.866	-0.141	1.866	-0.166	1.866	0.103	1.866	0.279	1.866	-0.205	1.866	0.205	1.866	0.205	1.866	0.199	1.866	0.48	1.868	0.418	1.866	0.403	2.564	-0.36	2.096	790.304	2.097	853.042
1.869	-0.14	1.869	-0.16	1.869	0.1	1.869	0.287	1.869	-0.204	1.869	0.211	1.869	0.211	1.869	0.187	1.869	0.483	1.87	0.43	1.869	0.421	2.568	-0.366	2.099	723.322	2.1	793.918
1.872	-0.14	1.872	-0.159	1.872	0.102	1.871	0.295	1.871	-0.194	1.871	0.217	1.871	0.217	1.871	0.188	1.871	0.489	1.873	0.424	1.872	0.431	2.572	-0.366	2.102	659.372	2.103	734.336
1.874	-0.14	1.874	-0.161	1.874	0.106	1.874	0.303	1.874	-0.176	1.874	0.223	1.874	0.223	1.874	0.2	1.874	0.498	1.876	0.419	1.874	0.433	2.575	-0.36	2.105	596.527	2.106	674.669
1.877	-0.14	1.877	-0.164	1.877	0.111	1.877	0.31	1.877	-0.158	1.877	0.229	1.877	0.229	1.877	0.213	1.877	0.507	1.878	0.413	1.877	0.436	2.579	-0.354	2.108	533.683	2.109	615.002
1.88	-0.14	1.88	-0.166	1.88	0.115	1.879	0.318	1.879	-0.139	1.879	0.236	1.879	0.236	1.879	0.226	1.879	0.516	1.881	0.413	1.88	0.439	2.583	-0.364	2.111	475.819	2.112	559.924
1.882	-0.139	1.882	-0.162	1.882	0.124	1.882	0.342	1.882	-0.13	1.882	0.245	1.882	0.245	1.882	0.239	1.882	0.526	1.884	0.43	1.882	0.456	2.586	-0.382	2.114	425.953	2.115	509.501
1.885	-0.138	1.885	-0.158	1.885	0.135	1.885	0.37	1.885	-0.123	1.885	0.254	1.885	0.254	1.885	0.252	1.885	0.537	1.886	0.447	1.885	0.477	2.59	-0.4	2.117	376.086	2.118	459.079
1.888	-0.136	1.888	-0.153	1.888	0.145	1.887	0.398	1.887	-0.116	1.887	0.264	1.887	0.264	1.887	0.264	1.887	0.548	1.889	0.464	1.888	0.498	2.594	-0.397	2.12	326.691	2.121	410.058
1.89	-0.133	1.89	-0.148	1.89	0.156	1.89	0.426	1.89	-0.109	1.89	0.274	1.89	0.274	1.89	0.277	1.89	0.559	1.891	0.491	1.89	0.521	2.597	-0.393	2.123	290.38	2.124	369.095
1.893	-0.109	1.893	-0.137	1.893	0.18	1.893	0.456	1.893	-0.077	1.893	0.302	1.893	0.302	1.893	0.301	1.893	0.583	1.894	0.528	1.893	0.562	2.601	-0.39	2.126	254.069	2.127	328.133
1.896	-0.085	1.896	-0.125	1.896	0.205	1.895	0.486	1.895	-0.046	1.895	0.329	1.895	0.329	1.895	0.324	1.895	0.607	1.897	0.565	1.896	0.603	2.605	-0.397	2.129	217.759	2.13	287.17
1.898	-0.062	1.898	-0.114	1.898	0.229	1.898	0.515	1.898	-0.014	1.898	0.357	1.898	0.357	1.898	0.348	1.898	0.631	1.899	0.603	1.898	0.645	2.608	-0.404	2.132	189.88	2.133	254.61
1.901	-0.029	1.901	-0.105	1.901	0.268	1.901	0.555	1.901	0.025	1.901	0.393	1.901	0.393	1.901	0.379	1.901	0.664	1.902	0.665	1.901	0.694	2.612	-0.41	2.135	165.866	2.136	224.152
1.904	0.024	1.904	-0.101	1.904	0.339	1.903	0.627	1.903	0.087	1.903	0.457	1.903	0.457	1.903	0.431	1.903	0.728	1.905	0.735	1.904	0.76	2.615	-0.413	2.138	141.852	2.138	193.694
1.906	0.077	1.906	-0.098	1.906	0.411	1.906	0.699	1.906	0.15	1.906	0.521	1.906	0.521	1.906	0.483	1.906	0.792	1.907	0.806	1.906	0.827	2.619	-0.416	2.141	120.685	2.141	167.657
1.909	0.13	1.909	-0.095	1.909	0.482	1.908	0.771	1.908	0.212	1.908	0.586	1.908	0.586	1.908	0.536	1.908	0.857	1.91	0.876	1.909	0.894	2.623	-0.418	2.144	105.127	2.144	146.983
1.912	0.205	1.912	-0.088	1.912	0.57	1.911	0.861	1.911	0.285	1.911	0.669	1.911	0.669	1.911	0.608	1.911	0.943	1.913	0.991	1.912	0.997	2.626	-0.42	2.147	89.568	2.147	126.31
1.914	0.298	1.914	-0.078	1.914	0.671	1.914	0.969	1.914	0.369	1.914	0.774	1.914	0.774	1.914	0.701	1.914	1.053	1.915	1.106	1.914	1.129	2.63	-0.422	2.15	74.01	2.15	106.399
1.917	0.392	1.917	-0.069	1.917	0.772	1.916	1.078	1.916	0.452	1.916	0.879	1.916	0.879	1.916	0.794	1.916	1.163	1.918	1.222	1.917	1.262	2.634	-0.427	2.153	64.592	2.153	93.079
1.92	0.485	1.92	-0.059	1.92	0.873	1.919	1.186	1.919	0.536	1.919	0.984	1.919	0.984	1.919	0.887	1.919	1.273	1.921	1.342	1.92	1.395	2.637	-0.433	2.156	55.25	2.156	79.76
1.922	0.596	1.922	-0.049	1.922	1.007	1.922	1.319	1.922	0.647	1.922	1.102	1.922	1.102	1.922	0.992	1.922	1.397	1.923	1.479	1.922	1.536	2.641	-0.438	2.159	45.909	2.159	66.44
1.925	0.713	1.925	-0.039	1.925	1.149	1.924	1.462	1.924	0.768	1.924	1.226	1.924	1.226	1.924	1.1	1.924	1.526	1.926	1.616	1.925	1.679	2.645	-0.441	2.162	38.969	2.162	57.063
1.928	0.829	1.928	-0.029	1.928	1.291	1.927	1.605	1.927	0.89	1.927	1.35	1.927	1.35	1.927	1.209	1.927	1.656	1.929	1.754	1.928	1.822	2.648	-0.444	2.165	33.389	2.165	48.962
1.93	0.944	1.93	-0.019	1.93	1.433	1.93	1.748	1.93	1.011	1.93	1.473	1.93	1.473	1.93	1.318	1.93	1.786	1.931	1.877	1.93	1.965	2.652	-0.445	2.168	27.808	2.168	40.861
1.933	1.027	1.933	-0.002	1.933	1.55	1.932	1.852	1.932	1.095	1.932	1.583	1.932	1.583	1.932	1.401	1.932	1.893	1.934	1.984	1.933	2.071	2.656	-0.446	2.171	22.928	2.171	34.107
1.936	1.11	1.936	0.014	1.936	1.666	1.935	1.954	1.935	1.176	1.935	1.691	1.935	1.691	1.935	1.482	1.935	1.998	1.937	2.09	1.936	2.176	2.659	-0.447	2.174	19.765	2.174	29.312
1.938	1.193	1.938	0.031	1.938	1.783	1.938	2.056	1.938	1.258	1.938	1.8	1.938	1.8	1.938	1.563	1.938	2.104	1.939	2.197	1.938	2.282	2.663	-0.454	2.177	16.602	2.177	24.517
1.941	1.261	1.941	0.044	1.941	1.879	1.94	2.147	1.94	1.332	1.94	1.893	1.94	1.893	1.94	1.638	1.94	2.193	1.942	2.255	1.941	2.37	2.667	-0.464	2.18	13.44	2.18	19.848
1.944	1.289	1.944	0.047	1.944	1.915	1.943	2.188	1.943	1.373	1.943	1.922	1.943	1.922	1.943	1.684	1.943	2.217	1.945	2.292	1.944	2.408	2.67	-0.473	2.183	11.594	2.183	17.191
1.946	1.316	1.946	0.05	1.946	1.951	1.946	2.23	1.946	1.414	1.946	1.951	1.946	1.951	1.946	1.731	1.946	2.24	1.947	2.329	1.946	2.446	2.674	-0.476	2.186	9.831	2.186	14.533
1.949	1.343	1.949	0.053	1.949	1.988	1.948	2.271	1.948	1.455	1.948	1.98	1.948	1.98	1.948	1.777	1.948	2.263	1.95	2.366	1.949	2.484	2.678	-0.479	2.189	8.068	2.189	11.875
1.951	1.333	1.951	0.06	1.951	1.991	1.951	2.286	1.951	1.471	1.951	1.993	1.951	1.993	1.951	1.795	1.951	2.27	1.953	2.344	1.951	2.49	2.681	-0.481	2.192	6.785	2.192	10.053
1.954	1.286	1.954	0.072	1.954	1.96	1.954	2.265	1.954	1.451	1.954	1.987	1.954	1.987	1.954	1.774	1.954	2.255	1.955	2.318	1.954	2.463	2.685	-0.481	2.195	5.833	2.195	8.571
1.957	1.239	1.957	0.085	1.957	1.93	1.956	2.245	1.956	1.432	1.956	1.98	1.956	1.98	1.956	1.754	1.956	2.24	1.958	2.293	1.957	2.437	2.689	-0.48	2.198	4.882	2.198	7.089
1.959	1.191	1.959	0.097	1.959	1.9	1.959	2.224	1.959	1.412	1.959	1.973	1.959	1.973	1.959	1.733	1.959	2.226	1.961	2.264	1.959	2.411	2.692	-0.483	2.201	4.037	2.201	5.865
1.962	1.146	1.962	0.12	1.962	1.872	1.962	2.189	1.962	1.393	1.962	1.959	1.962	1.959	1.962	1.696	1.962	2.189	1.963	2.226	1.962	2.362	2.696	-0.488	2.204	3.526	2.204	5.093
1.965	1.101	1.965	0.148	1.965	1.845	1.964	2.148	1.964	1.374	1.964	1.942	1.964	1.942	1.964	1.652	1.964	2.14	1.966	2.187	1.965	2.305	2.699	-0.493	2.207	3.015	2.207	4.321
1.967	1.057	1.967	0.175	1.967	1.818	1.967	2.106	1.967	1.355	1.967	1.924	1.967	1.924	1.967	1.608	1.967	2.091	1.969	2.148	1.967	2.249	2.703	-0.499	2.21	2.503	2.21	3.555
1.97	1.012	1.97	0.202	1.97	1.791	1.97	2.065	1.97	1.336	1.97	1.907	1.97	1.907	1.97	1.563	1.97	2.043	1.971	2.122	1.97	2.192	2.707	-0.504	2.213	2.175	2.213	3.166
1.973	1.035	1.973	0.349	1.973	1.796	1.972	2.053	1.972	1.354	1.972	1.93	1.972	1.93	1.972	1.587	1.972	2.032	1.974	2.113	1.973	2.184	2.71	-0.509	2.216	1.869	2.216	2.777
1.975	1.059	1.975	0.497	1.975	1.802	1.975	2.045	1.975	1.377	1.975	1.957	1.975	1.957	1.975	1.617	1.975	2.026	1.977	2.104	1.975	2.177	2.714	-0.513	2.219	1.563	2.219	2.388
1.978	1.084	1.978	0.646	1.978	1.808	1.978	2.036	1.978	1.399	1.978	1.984	1.978	1.984	1.978	1.648	1.978	2.02	1.979	2.095	1.978	2.17	2.718	-0.517	2.222	1.335	2.222	2.12
1.981	1.197	1.981	0.91	1.981	1.873	1.98	2.063	1.98	1.469	1.98	2.056	1.98	2.056	1.98	1.715	1.98	2.05	1.982	2.263	1.981	2.218	2.721	-0.519	2.225	1.173	2.225	1.913
1.983	1.624	1.983	1.581	1.983	2.147	1.983	2.301	1.983	1.826	1.983	2.404	1.983	2.404	1.983	1.999	1.983	2.297	1.985	2.514	1.983	2.466	2.725	-0.518	2.228	1.012	2.228	1.706
1.986	2.051	1.986	2.252	1.986	2.421	1.986	2.539	1.986	2.183	1.986	2.751	1.986	2.751	1.986	2.283	1.986	2.544	1.987	2.766	1.986	2.713	2.729	-0.516	2.231	0.863	2.231	1.533
1.989	2.478	1.989	2.923	1.989	2.696	1.988	2.777	1.988	2.541	1.988	3.098	1.988	3.098	1.988	2.568	1.988	2.791	1.99	3.018	1.989	2.961	2.732	-0.517	2.233	0.767	2.234	1.432
1.991	3.49	1.991	4.388	1.991	3.412	1.991	3.355	1.991	3.333	1.991	3.886	1.991	3.886	1.991	3.25	1.991	3.383	1.993	4.119	1.991	3.637	2.736	-0.52	2.236	0.67	2.237	1.332
1.994	5.192	1.994	6.792	1.994	4.65	1.994	4.489	1.994	4.833	1.994	5.393	1.994	5.393	1.994	4.579	1.994	4.535	1.995	5.295	1.994	4.818	2.74	-0.522	2.239	0.574	2.24	1.231
1.997	6.894	1.997	9.195	1.997	5.888	1.996	5.623	1.996	6.334	1.996	6.9	1.996	6.9	1.996	5.908	1.996	5.688	1.998	6.471	1.997	5.999	2.743	-0.527	2.242	0.509	2.243	1.177
1.999	8.597	1.999	11.599	1.999	7.126	1.999	6.756	1.999	7.834	1.999	8.407	1.999	8.407	1.999	7.238	1.999	6.841	2.001	8.096	1.999	7.18	2.747	-0.532	2.245	0.45	2.246	1.125
2.002	13.04	2.002	17.48	2.002	10.369	2.002	9.607	2.002	11.424	2.002	11.969	2.002	11.969	2.002	10.464	2.002	9.682	2.003	12.067	2.002	10.248	2.751	-0.537	2.248	0.391	2.249	1.073
2.005	18.674	2.005	24.872	2.005	14.481	2.004	13.517	2.004	16.304	2.004	16.801	2.004	16.801	2.004	14.862	2.004	13.565	2.006	16.038	2.005	14.135	2.754	-0.539	2.251	0.338	2.252	1.03
2.007	24.307	2.007	32.263	2.007	18.592	2.007	17.427	2.007	21.184	2.007	21.633	2.007	21.633	2.007	19.259	2.007	17.448	2.009	20.009	2.007	18.022	2.758	-0.54	2.254	0.292	2.255	0.993
2.01	29.94	2.01	39.654	2.01	22.704	2.01	21.337	2.01	26.063	2.01	26.464	2.01	26.464	2.01	23.657	2.01	21.332	2.011	27.257	2.01	21.909	2.762	-0.539	2.257	0.245	2.258	0.956
2.013	46.102	2.013	60.604	2.013	35.05	2.012	31.954	2.012	39.617	2.012	39.655	2.012	39.655	2.012	35.575	2.012	32.341	2.014	39.382	2.013	33.175	2.765	-0.534	2.26	0.201	2.261	0.921
2.015	62.982	2.015	82.479	2.015	47.957	2.015	43.697	2.015	54.628	2.015	54.25	2.015	54.25	2.015	48.756	2.015	44.547	2.017	51.508	2.015	44.944	2.769	-0.529	2.263	0.169	2.264	0.893
2.018	79.863	2.018	104.354	2.018	60.864	2.017	55.441	2.017	69.639	2.017	68.845	2.017	68.845	2.017	61.937	2.017	56.753	2.019	63.633	2.018	56.713	2.773	-0.536	2.266	0.136	2.267	0.864
2.021	102.201	2.021	132.327	2.021	77.73	2.02	69.247	2.02	87.157	2.02	86.058	2.02	86.058	2.02	77.427	2.02	71.083	2.022	89.925	2.021	72.245	2.776	-0.55	2.269	0.104	2.27	0.836
2.023	150.282	2.023	189.063	2.023	113.275	2.023	102.919	2.023	128.823	2.023	128.488	2.023	128.488	2.023	115.158	2.023	105.87	2.025	124.086	2.023	105.527	2.78	-0.564	2.272	0.071	2.273	0.815
2.026	198.364	2.026	245.8	2.026	148.819	2.025	136.591	2.025	170.488	2.025	170.919	2.025	170.919	2.025	152.888	2.025	140.658	2.027	158.248	2.026	138.809	2.784	-0.56	2.275	0.04	2.276	0.794
2.029	246.446	2.029	302.536	2.029	184.363	2.028	170.263	2.028	212.154	2.028	213.349	2.028	213.349	2.028	190.619	2.028	175.445	2.03	192.409	2.029	172.091	2.787	-0.555	2.278	0.008	2.279	0.774
2.031	316.478	2.031	377.178	2.031	238.241	2.031	217.884	2.031	269.503	2.031	270.9	2.031	270.9	2.031	243.971	2.031	224.376	2.032	264.176	2.031	223.703	2.791	-0.551	2.281	-0.023	2.282	0.751
2.034	417.619	2.034	477.198	2.034	318.101	2.033	293.577	2.033	358.418	2.033	358.882	2.033	358.882	2.033	328.763	2.033	301.775	2.035	340.881	2.034	301.292	2.794	-0.551	2.284	-0.052	2.285	0.726
2.037	518.761	2.037	577.217	2.037	397.961	2.036	369.271	2.036	447.333	2.036	446.864	2.036	446.864	2.036	413.555	2.036	379.173	2.038	417.586	2.037	378.881	2.798	-0.551	2.287	-0.081	2.288	0.702
2.039	619.902	2.039	677.237	2.039	477.821	2.039	444.965	2.039	536.247	2.039	534.846	2.039	534.846	2.039	498.347	2.039	456.571	2.04	497.699	2.039	456.471	2.802	-0.551	2.29	-0.109	2.291	0.676
2.042	732.404	2.042	768.454	2.042	575.203	2.041	534.785	2.041	634.709	2.041	632.665	2.041	632.665	2.041	597.92	2.041	548.586	2.043	601.663	2.042	550.568	2.805	-0.552	2.293	-0.124	2.294	0.647
2.045	850.956	2.045	854.983	2.045	681.918	2.044	635.269	2.044	740.378	2.044	737.909	2.044	737.909	2.044	708.653	2.044	651.636	2.046	705.627	2.045	653.458	2.809	-0.553	2.296	-0.14	2.297	0.618
2.047	969.508	2.047	941.512	2.047	788.632	2.047	735.754	2.047	846.046	2.047	843.153	2.047	843.153	2.047	819.385	2.047	754.686	2.048	809.591	2.047	756.348	2.813	-0.557	2.299	-0.155	2.3	0.588
2.05	1088.06	2.05	1028.04	2.05	895.347	2.049	836.238	2.049	951.715	2.049	948.398	2.049	948.398	2.049	930.117	2.049	857.736	2.051	898.764	2.05	859.238	2.816	-0.564	2.302	-0.175	2.303	0.561
2.053	1147.4	2.053	1062.35	2.053	963.443	2.052	904.796	2.052	1013.29	2.052	1007.94	2.052	1007.94	2.052	996.95	2.052	927.115	2.054	962.322	2.053	927.195	2.82	-0.57	2.305	-0.196	2.306	0.533
2.055	1199.52	2.055	1090.29	2.055	1026.83	2.055	965.752	2.055	1064.36	2.055	1056.61	2.055	1056.61	2.055	1053.33	2.055	988.478	2.056	1025.88	2.055	990.89	2.824	-0.562	2.308	-0.217	2.309	0.506
2.058	1251.64	2.058	1118.23	2.058	1090.21	2.057	1026.71	2.057	1115.43	2.057	1105.27	2.057	1105.27	2.057	1109.71	2.057	1049.84	2.059	1089.44	2.058	1054.59	2.827	-0.553	2.311	-0.236	2.312	0.482
2.061	1294.7	2.061	1140.05	2.061	1146.15	2.06	1085.07	2.06	1163.79	2.06	1151.4	2.06	1151.4	2.06	1163.41	2.06	1108.52	2.062	1117.36	2.061	1110.8	2.831	-0.548	2.314	-0.255	2.315	0.463
2.063	1277.16	2.063	1120.91	2.063	1152.3	2.063	1089.2	2.063	1155.43	2.063	1144.4	2.063	1144.4	2.063	1161.11	2.063	1111	2.064	1122.22	2.063	1116.93	2.835	-0.554	2.317	-0.273	2.318	0.443
2.066	1259.62	2.066	1101.77	2.066	1158.44	2.065	1093.33	2.065	1147.07	2.065	1137.4	2.065	1137.4	2.065	1158.8	2.065	1113.49	2.067	1127.08	2.066	1123.07	2.838	-0.559	2.32	-0.292	2.321	0.425
2.068	1242.08	2.068	1082.63	2.068	1164.58	2.068	1097.45	2.068	1138.7	2.068	1130.41	2.068	1130.41	2.068	1156.49	2.068	1115.97	2.07	1131.94	2.068	1129.21	2.842	-0.561	2.323	-0.307	2.324	0.411
2.071	1211.2	2.071	1054.85	2.071	1157.27	2.071	1093.14	2.071	1122.11	2.071	1115.72	2.071	1115.72	2.071	1146.16	2.071	1109.7	2.072	1106.88	2.071	1122.59	2.846	-0.559	2.326	-0.323	2.327	0.398
2.074	1157.5	2.074	1012.29	2.074	1126.92	2.073	1067.49	2.073	1084.69	2.073	1081.62	2.073	1081.62	2.073	1115.55	2.073	1081.29	2.075	1076.45	2.074	1094.13	2.849	-0.557	2.329	-0.338	2.33	0.385
2.076	1103.8	2.076	969.731	2.076	1096.57	2.076	1041.84	2.076	1047.27	2.076	1047.52	2.076	1047.52	2.076	1084.93	2.076	1052.89	2.078	1046.03	2.076	1065.68	2.853	-0.558	2.332	-0.35	2.333	0.374
2.079	1050.1	2.079	927.17	2.079	1066.22	2.079	1016.19	2.079	1009.85	2.079	1013.41	2.079	1013.41	2.079	1054.32	2.079	1024.49	2.08	1014.75	2.079	1037.22	2.857	-0.56	2.335	-0.36	2.336	0.364
2.082	989.577	2.082	881.83	2.082	1026.47	2.081	986.426	2.081	970.036	2.081	976.293	2.081	976.293	2.081	1017.6	2.081	990.539	2.083	974.645	2.082	1002.38	2.86	-0.562	2.338	-0.37	2.339	0.354
2.084	924.649	2.084	834.693	2.084	980.652	2.084	952.882	2.084	928.013	2.084	936.405	2.084	936.405	2.084	975.277	2.084	951.495	2.086	934.545	2.084	963.427	2.864	-0.562	2.341	-0.38	2.342	0.347
2.087	859.72	2.087	787.556	2.087	934.828	2.087	919.338	2.087	885.99	2.087	896.517	2.087	896.517	2.087	932.956	2.087	912.451	2.088	894.445	2.087	924.472	2.868	-0.562	2.344	-0.389	2.345	0.342
2.09	794.792	2.09	740.42	2.09	889.004	2.089	885.794	2.089	843.967	2.089	856.628	2.089	856.628	2.089	890.636	2.089	873.407	2.091	853.793	2.09	885.516	2.871	-0.562	2.347	-0.397	2.348	0.337
2.092	730.943	2.092	693.717	2.092	844.577	2.092	851.313	2.092	803.409	2.092	820.779	2.092	820.779	2.092	848.428	2.092	833.834	2.094	812.021	2.092	845.875	2.875	-0.562	2.35	-0.406	2.351	0.333
2.095	667.29	2.095	647.093	2.095	800.404	2.095	816.534	2.095	763.316	2.095	786.212	2.095	786.212	2.095	806.255	2.095	794.093	2.096	770.249	2.095	806.11	2.878	-0.562	2.353	-0.417	2.354	0.33
2.098	603.637	2.098	600.469	2.098	756.231	2.097	781.756	2.097	723.223	2.097	751.644	2.097	751.644	2.097	764.082	2.097	754.352	2.099	728.476	2.098	766.345	2.882	-0.562	2.356	-0.428	2.357	0.327
2.1	541.106	2.1	554.3	2.1	712.128	2.1	746.977	2.1	683.13	2.1	717.076	2.1	717.076	2.1	721.909	2.1	714.611	2.102	687.264	2.1	726.605	2.886	-0.561	2.359	-0.438	2.36	0.325
2.103	490.64	2.103	513.016	2.103	668.787	2.103	712.414	2.103	643.546	2.103	684.457	2.103	684.457	2.103	679.527	2.103	675.479	2.104	646.472	2.103	687.143	2.889	-0.56	2.362	-0.447	2.363	0.318
2.106	440.173	2.106	471.732	2.106	625.446	2.105	677.852	2.105	603.963	2.105	651.845	2.105	651.845	2.105	637.143	2.105	636.348	2.107	605.679	2.106	647.681	2.893	-0.562	2.365	-0.453	2.365	0.311
2.108	389.707	2.108	430.448	2.108	582.104	2.108	643.29	2.108	564.38	2.108	619.232	2.108	619.232	2.108	594.76	2.108	597.217	2.11	564.887	2.108	608.22	2.897	-0.565	2.368	-0.46	2.368	0.304
2.111	344.162	2.111	391.654	2.111	539.817	2.111	608.792	2.111	524.773	2.111	586.911	2.111	586.911	2.111	552.821	2.111	558.033	2.112	524.892	2.111	568.981	2.9	-0.568	2.371	-0.465	2.371	0.3
2.114	308.891	2.114	358.057	2.114	499.728	2.113	574.503	2.113	485.085	2.113	555.541	2.113	555.541	2.113	512.332	2.113	518.677	2.115	485.081	2.114	530.21	2.904	-0.575	2.374	-0.465	2.374	0.3
2.116	273.62	2.116	324.461	2.116	459.64	2.116	540.214	2.116	445.398	2.116	524.171	2.116	524.171	2.116	471.843	2.116	479.321	2.118	445.27	2.116	491.439	2.908	-0.581	2.377	-0.464	2.377	0.299
2.119	238.349	2.119	290.865	2.119	419.551	2.118	505.925	2.118	405.711	2.118	492.8	2.118	492.8	2.118	431.355	2.118	439.965	2.12	405.597	2.119	452.668	2.911	-0.584	2.38	-0.464	2.38	0.299
2.122	209.821	2.122	260.426	2.122	381.915	2.121	470.322	2.121	367.908	2.121	461.021	2.121	461.021	2.121	392.649	2.121	401.58	2.123	368.364	2.122	414.459	2.915	-0.581	2.383	-0.469	2.383	0.293
2.124	186.533	2.124	232.441	2.124	346.184	2.124	433.254	2.124	332.206	2.124	428.784	2.124	428.784	2.124	355.93	2.124	364.28	2.126	331.13	2.124	376.686	2.919	-0.577	2.386	-0.475	2.386	0.288
2.127	163.245	2.127	204.457	2.127	310.453	2.126	396.186	2.126	296.504	2.126	396.547	2.126	396.547	2.126	319.212	2.126	326.98	2.128	293.897	2.127	338.914	2.922	-0.578	2.389	-0.48	2.389	0.283
2.13	139.957	2.13	176.472	2.13	274.723	2.129	359.118	2.129	260.802	2.129	364.31	2.129	364.31	2.129	282.494	2.129	289.68	2.131	258.63	2.13	301.142	2.926	-0.582	2.392	-0.479	2.392	0.285
2.132	123.275	2.132	154.322	2.132	243.635	2.132	321.431	2.132	229.564	2.132	328.793	2.132	328.793	2.132	249.655	2.132	256.068	2.134	228.071	2.132	266.899	2.93	-0.585	2.395	-0.475	2.395	0.288
2.135	108.229	2.135	133.617	2.135	213.698	2.134	283.493	2.134	200.143	2.134	291.941	2.134	291.941	2.134	218.396	2.134	223.958	2.136	197.513	2.135	233.53	2.933	-0.586	2.398	-0.471	2.398	0.292
2.138	93.183	2.138	112.912	2.138	183.761	2.137	245.554	2.137	170.722	2.137	255.089	2.137	255.089	2.137	187.137	2.137	191.847	2.139	166.954	2.138	200.161	2.937	-0.587	2.401	-0.468	2.401	0.293
2.14	78.353	2.14	92.499	2.14	154.179	2.14	207.616	2.14	141.301	2.14	218.237	2.14	218.237	2.14	155.877	2.14	159.737	2.142	141.141	2.14	167.191	2.941	-0.587	2.404	-0.468	2.404	0.29
2.143	68.661	2.143	79.024	2.143	133.065	2.142	177.356	2.142	120.973	2.142	186.488	2.142	186.488	2.142	133.839	2.142	136.34	2.144	119.442	2.143	143.747	2.944	-0.584	2.407	-0.468	2.407	0.287
2.146	58.969	2.146	65.548	2.146	111.951	2.145	147.513	2.145	101.137	2.145	155.016	2.145	155.016	2.145	112.3	2.145	113.416	2.147	97.743	2.146	120.302	2.948	-0.581	2.41	-0.468	2.41	0.284
2.148	49.278	2.148	52.073	2.148	90.837	2.148	117.669	2.148	81.302	2.148	123.543	2.148	123.543	2.148	90.762	2.148	90.491	2.15	76.044	2.148	96.857	2.952	-0.58	2.413	-0.465	2.413	0.292
2.151	40.672	2.151	40.472	2.151	72.281	2.15	90.496	2.15	63.202	2.15	94.826	2.15	94.826	2.15	71.066	2.15	69.646	2.152	62.4	2.151	76.405	2.955	-0.581	2.416	-0.461	2.416	0.3
2.154	34.871	2.154	33.714	2.154	60.337	2.153	74.972	2.153	52.676	2.153	78.129	2.153	78.129	2.153	59.413	2.153	57.871	2.155	51.072	2.154	63.685	2.959	-0.582	2.419	-0.458	2.419	0.308
2.156	29.071	2.156	26.955	2.156	48.393	2.156	59.449	2.156	42.149	2.156	61.433	2.156	61.433	2.156	47.76	2.156	46.097	2.158	39.743	2.156	50.965	2.963	-0.581	2.422	-0.464	2.422	0.307
2.159	23.27	2.159	20.197	2.159	36.448	2.158	43.926	2.158	31.623	2.158	44.737	2.158	44.737	2.158	36.107	2.158	34.322	2.16	28.533	2.159	38.245	2.966	-0.581	2.425	-0.478	2.425	0.303
2.162	18.907	2.162	15.545	2.162	28.098	2.161	32.413	2.161	23.749	2.161	32.491	2.161	32.491	2.161	27.338	2.161	25.588	2.163	23.806	2.162	29.346	2.97	-0.581	2.428	-0.493	2.428	0.3
2.164	15.883	2.164	12.854	2.164	23.094	2.164	26.339	2.164	19.475	2.164	26.285	2.164	26.285	2.164	22.481	2.164	20.977	2.166	19.079	2.164	24.004			2.431	-0.503	2.431	0.295
2.167	12.858	2.167	10.163	2.167	18.091	2.166	20.265	2.166	15.2	2.166	20.079	2.166	20.079	2.166	17.624	2.166	16.367	2.168	14.353	2.167	18.663			2.434	-0.497	2.434	0.288
2.17	9.834	2.17	7.472	2.17	13.087	2.169	14.192	2.169	10.926	2.169	13.872	2.169	13.872	2.169	12.768	2.169	11.756	2.171	10.439	2.17	13.321			2.437	-0.492	2.437	0.282
2.172	8.128	2.172	6.098	2.172	10.535	2.172	10.921	2.172	8.526	2.172	10.579	2.172	10.579	2.172	10.026	2.172	9.224	2.173	8.853	2.172	10.675			2.44	-0.487	2.44	0.276
2.175	6.846	2.175	5.147	2.175	8.772	2.174	9.08	2.174	7.082	2.174	8.772	2.174	8.772	2.174	8.364	2.174	7.752	2.176	7.266	2.175	8.896			2.443	-0.49	2.443	0.281
2.177	5.565	2.177	4.196	2.177	7.008	2.177	7.239	2.177	5.638	2.177	6.964	2.177	6.964	2.177	6.702	2.177	6.279	2.179	5.679	2.177	7.116			2.445	-0.495	2.446	0.285
2.18	4.283	2.18	3.245	2.18	5.245	2.18	5.398	2.18	4.194	2.18	5.157	2.18	5.157	2.18	5.04	2.18	4.807	2.181	4.62	2.18	5.337			2.448	-0.5	2.449	0.289
2.183	3.751	2.183	2.879	2.183	4.627	2.182	4.686	2.182	3.618	2.182	4.463	2.182	4.463	2.182	4.359	2.182	4.213	2.184	4.087	2.183	4.733			2.451	-0.498	2.452	0.287
2.185	3.223	2.185	2.516	2.185	4.014	2.185	4.1	2.185	3.137	2.185	3.893	2.185	3.893	2.185	3.787	2.185	3.717	2.187	3.555	2.185	4.134			2.454	-0.49	2.455	0.282
2.188	2.695	2.188	2.152	2.188	3.401	2.188	3.513	2.188	2.657	2.188	3.323	2.188	3.323	2.188	3.214	2.188	3.221	2.189	3.022	2.188	3.536			2.457	-0.482	2.458	0.277
2.191	2.237	2.191	1.832	2.191	2.871	2.19	2.975	2.19	2.214	2.19	2.8	2.19	2.8	2.19	2.687	2.19	2.763	2.192	2.722	2.191	3.02			2.46	-0.477	2.461	0.271
2.193	2.004	2.193	1.653	2.193	2.61	2.193	2.737	2.193	2.002	2.193	2.57	2.193	2.57	2.193	2.441	2.193	2.543	2.195	2.504	2.193	2.774			2.463	-0.486	2.464	0.264
2.196	1.772	2.196	1.474	2.196	2.349	2.196	2.499	2.196	1.79	2.196	2.339	2.196	2.339	2.196	2.195	2.196	2.324	2.197	2.286	2.196	2.529			2.466	-0.496	2.467	0.258
2.199	1.539	2.199	1.295	2.199	2.088	2.198	2.261	2.198	1.577	2.198	2.109	2.198	2.109	2.198	1.949	2.198	2.104	2.2	2.068	2.199	2.283			2.469	-0.505	2.47	0.251
2.201	1.371	2.201	1.153	2.201	1.894	2.201	2.064	2.201	1.399	2.201	1.919	2.201	1.919	2.201	1.753	2.201	1.924	2.203	1.965	2.201	2.106			2.472	-0.517	2.473	0.247
2.204	1.274	2.204	1.053	2.204	1.775	2.204	1.933	2.204	1.276	2.204	1.797	2.204	1.797	2.204	1.637	2.204	1.811	2.205	1.864	2.204	2.005			2.475	-0.528	2.476	0.243
2.207	1.177	2.207	0.952	2.207	1.657	2.206	1.803	2.206	1.153	2.206	1.675	2.206	1.675	2.206	1.522	2.206	1.698	2.208	1.763	2.207	1.904			2.478	-0.54	2.479	0.239
2.209	1.08	2.209	0.851	2.209	1.538	2.209	1.672	2.209	1.03	2.209	1.553	2.209	1.553	2.209	1.407	2.209	1.585	2.211	1.673	2.209	1.802			2.481	-0.548	2.482	0.228
2.212	1.006	2.212	0.783	2.212	1.447	2.212	1.576	2.212	0.939	2.212	1.465	2.212	1.465	2.212	1.322	2.212	1.507	2.213	1.618	2.212	1.729			2.484	-0.551	2.485	0.214
2.215	0.941	2.215	0.727	2.215	1.368	2.214	1.501	2.214	0.868	2.214	1.399	2.214	1.399	2.214	1.256	2.214	1.451	2.216	1.563	2.215	1.667			2.487	-0.555	2.488	0.2
2.217	0.876	2.217	0.672	2.217	1.288	2.217	1.427	2.217	0.797	2.217	1.333	2.217	1.333	2.217	1.19	2.217	1.396	2.219	1.508	2.217	1.605			2.49	-0.559	2.491	0.187
2.22	0.811	2.22	0.617	2.22	1.209	2.219	1.352	2.219	0.726	2.219	1.267	2.219	1.267	2.219	1.124	2.219	1.34	2.221	1.462	2.22	1.543			2.493	-0.563	2.494	0.18
2.223	0.766	2.223	0.567	2.223	1.156	2.222	1.303	2.222	0.684	2.222	1.238	2.222	1.238	2.222	1.072	2.222	1.302	2.224	1.425	2.223	1.511			2.496	-0.568	2.497	0.172
2.225	0.721	2.225	0.518	2.225	1.104	2.225	1.258	2.225	0.649	2.225	1.215	2.225	1.215	2.225	1.022	2.225	1.267	2.227	1.389	2.225	1.481			2.499	-0.573	2.5	0.165
2.228	0.676	2.228	0.469	2.228	1.053	2.227	1.213	2.227	0.613	2.227	1.192	2.227	1.192	2.227	0.973	2.227	1.232	2.229	1.352	2.228	1.451			2.502	-0.577	2.503	0.166
2.231	0.633	2.231	0.422	2.231	1.002	2.23	1.169	2.23	0.577	2.23	1.168	2.23	1.168	2.23	0.925	2.23	1.196	2.232	1.318	2.231	1.419			2.505	-0.58	2.506	0.167
2.233	0.593	2.233	0.383	2.233	0.954	2.233	1.13	2.233	0.542	2.233	1.132	2.233	1.132	2.233	0.887	2.233	1.155	2.235	1.285	2.233	1.382			2.508	-0.583	2.509	0.169
2.236	0.553	2.236	0.345	2.236	0.906	2.235	1.091	2.235	0.507	2.235	1.097	2.235	1.097	2.235	0.85	2.235	1.114	2.237	1.252	2.236	1.345			2.511	-0.586	2.512	0.171
2.239	0.514	2.239	0.306	2.239	0.858	2.238	1.052	2.238	0.472	2.238	1.062	2.238	1.062	2.238	0.813	2.238	1.073	2.24	1.22	2.239	1.308			2.514	-0.589	2.515	0.173
2.241	0.481	2.241	0.264	2.241	0.816	2.241	1.013	2.241	0.438	2.241	1.029	2.241	1.029	2.241	0.776	2.241	1.032	2.243	1.184	2.241	1.271			2.517	-0.592	2.518	0.175
2.244	0.459	2.244	0.218	2.244	0.782	2.243	0.973	2.243	0.405	2.243	1.003	2.243	1.003	2.243	0.738	2.243	0.991	2.245	1.147	2.244	1.235			2.52	-0.594	2.521	0.177
2.247	0.437	2.247	0.172	2.247	0.748	2.246	0.933	2.246	0.371	2.246	0.977	2.246	0.977	2.246	0.7	2.246	0.95	2.248	1.111	2.247	1.199			2.523	-0.593	2.524	0.178
2.249	0.414	2.249	0.126	2.249	0.714	2.249	0.892	2.249	0.338	2.249	0.951	2.249	0.951	2.249	0.662	2.249	0.909	2.251	1.075	2.249	1.162			2.526	-0.592	2.527	0.179
2.252	0.389	2.252	0.095	2.252	0.673	2.251	0.856	2.251	0.3	2.251	0.924	2.251	0.924	2.251	0.626	2.251	0.874	2.253	1.041	2.252	1.129			2.529	-0.591	2.53	0.18
2.255	0.361	2.255	0.07	2.255	0.627	2.254	0.823	2.254	0.26	2.254	0.896	2.254	0.896	2.254	0.59	2.254	0.844	2.256	1.008	2.255	1.098			2.532	-0.584	2.533	0.184
2.257	0.334	2.257	0.045	2.257	0.582	2.257	0.789	2.257	0.219	2.257	0.868	2.257	0.868	2.257	0.554	2.257	0.814	2.259	0.974	2.257	1.067			2.535	-0.575	2.536	0.188
2.26	0.307	2.26	0.02	2.26	0.536	2.259	0.756	2.259	0.179	2.259	0.84	2.259	0.84	2.259	0.518	2.259	0.784	2.261	0.943	2.26	1.036			2.538	-0.566	2.539	0.192
2.263	0.27	2.263	0.006	2.263	0.505	2.262	0.733	2.262	0.151	2.262	0.796	2.262	0.796	2.262	0.487	2.262	0.759	2.264	0.914	2.263	0.99			2.541	-0.562	2.542	0.197
2.265	0.233	2.265	-0.008	2.265	0.475	2.265	0.713	2.265	0.126	2.265	0.75	2.265	0.75	2.265	0.457	2.265	0.734	2.267	0.885	2.265	0.943			2.544	-0.567	2.545	0.202
2.268	0.195	2.268	-0.021	2.268	0.445	2.267	0.692	2.267	0.101	2.267	0.703	2.267	0.703	2.267	0.428	2.267	0.71	2.269	0.856	2.268	0.895			2.547	-0.572	2.548	0.208
2.271	0.16	2.271	-0.037	2.271	0.417	2.27	0.672	2.27	0.076	2.27	0.656	2.27	0.656	2.27	0.398	2.27	0.686	2.272	0.823	2.271	0.849			2.55	-0.577	2.551	0.212
2.273	0.14	2.273	-0.065	2.273	0.395	2.273	0.638	2.273	0.058	2.273	0.618	2.273	0.618	2.273	0.367	2.273	0.663	2.275	0.787	2.273	0.806			2.553	-0.579	2.554	0.213
2.276	0.121	2.276	-0.093	2.276	0.373	2.275	0.604	2.275	0.039	2.275	0.58	2.275	0.58	2.275	0.337	2.275	0.639	2.277	0.751	2.276	0.764			2.556	-0.582	2.557	0.213
2.279	0.101	2.279	-0.121	2.279	0.351	2.278	0.57	2.278	0.02	2.278	0.542	2.278	0.542	2.278	0.306	2.278	0.616	2.28	0.715	2.279	0.721			2.559	-0.584	2.56	0.214
2.281	0.08	2.281	-0.142	2.281	0.326	2.281	0.54	2.281	0	2.281	0.507	2.281	0.507	2.281	0.281	2.281	0.592	2.283	0.685	2.281	0.685			2.562	-0.584	2.563	0.207
2.284	0.055	2.284	-0.151	2.284	0.293	2.283	0.52	2.283	-0.023	2.283	0.478	2.283	0.478	2.283	0.27	2.283	0.566	2.285	0.655	2.284	0.66			2.565	-0.583	2.566	0.198
2.286	0.031	2.286	-0.161	2.286	0.261	2.286	0.499	2.286	-0.046	2.286	0.45	2.286	0.45	2.286	0.259	2.286	0.541	2.288	0.625	2.286	0.634			2.568	-0.583	2.569	0.189
2.289	0.006	2.289	-0.17	2.289	0.228	2.289	0.479	2.289	-0.07	2.289	0.421	2.289	0.421	2.289	0.247	2.289	0.515	2.291	0.598	2.289	0.609			2.571	-0.581	2.572	0.185
2.292	-0.005	2.292	-0.185	2.292	0.21	2.291	0.456	2.291	-0.088	2.291	0.393	2.291	0.393	2.291	0.235	2.291	0.495	2.293	0.588	2.292	0.584			2.574	-0.579	2.575	0.184
2.294	-0.008	2.294	-0.202	2.294	0.199	2.294	0.432	2.294	-0.102	2.294	0.366	2.294	0.366	2.294	0.222	2.294	0.48	2.296	0.577	2.294	0.56			2.577	-0.577	2.578	0.184
2.297	-0.011	2.297	-0.22	2.297	0.189	2.297	0.407	2.297	-0.115	2.297	0.339	2.297	0.339	2.297	0.209	2.297	0.464	2.299	0.566	2.297	0.536			2.58	-0.575	2.581	0.183
2.3	-0.015	2.3	-0.238	2.3	0.178	2.299	0.383	2.299	-0.129	2.299	0.313	2.299	0.313	2.299	0.196	2.299	0.449	2.301	0.554	2.3	0.512			2.583	-0.584	2.584	0.181
2.302	-0.032	2.302	-0.256	2.302	0.163	2.302	0.381	2.302	-0.149	2.302	0.296	2.302	0.296	2.302	0.176	2.302	0.43	2.304	0.539	2.302	0.487			2.586	-0.593	2.587	0.18
2.305	-0.052	2.305	-0.275	2.305	0.146	2.305	0.385	2.305	-0.172	2.305	0.282	2.305	0.282	2.305	0.153	2.305	0.409	2.307	0.523	2.305	0.462			2.589	-0.603	2.589	0.178
2.308	-0.072	2.308	-0.294	2.308	0.13	2.307	0.39	2.307	-0.194	2.307	0.269	2.307	0.269	2.307	0.13	2.307	0.389	2.309	0.508	2.308	0.436			2.592	-0.608	2.592	0.168
2.31	-0.091	2.31	-0.313	2.31	0.114	2.31	0.395	2.31	-0.217	2.31	0.255	2.31	0.255	2.31	0.107	2.31	0.368	2.312	0.489	2.31	0.412			2.595	-0.61	2.595	0.155
2.313	-0.105	2.313	-0.331	2.313	0.1	2.313	0.382	2.313	-0.225	2.313	0.236	2.313	0.236	2.313	0.1	2.313	0.361	2.314	0.469	2.313	0.404			2.598	-0.613	2.598	0.142
2.316	-0.119	2.316	-0.35	2.316	0.087	2.315	0.368	2.315	-0.233	2.315	0.217	2.315	0.217	2.315	0.093	2.315	0.354	2.317	0.448	2.316	0.395			2.601	-0.615	2.601	0.136
2.318	-0.133	2.318	-0.369	2.318	0.073	2.318	0.354	2.318	-0.241	2.318	0.199	2.318	0.199	2.318	0.086	2.318	0.347	2.32	0.428	2.318	0.387			2.604	-0.616	2.604	0.139
2.321	-0.143	2.321	-0.381	2.321	0.062	2.32	0.34	2.32	-0.248	2.32	0.181	2.32	0.181	2.32	0.079	2.32	0.34	2.322	0.42	2.321	0.378			2.607	-0.616	2.607	0.142
2.324	-0.144	2.324	-0.382	2.324	0.057	2.323	0.324	2.323	-0.254	2.323	0.169	2.323	0.169	2.323	0.073	2.323	0.333	2.325	0.415	2.324	0.368			2.61	-0.617	2.61	0.144
2.326	-0.146	2.326	-0.383	2.326	0.051	2.326	0.308	2.326	-0.259	2.326	0.157	2.326	0.157	2.326	0.066	2.326	0.326	2.328	0.409	2.326	0.358			2.613	-0.621	2.613	0.142
2.329	-0.148	2.329	-0.384	2.329	0.045	2.328	0.292	2.328	-0.264	2.328	0.145	2.328	0.145	2.328	0.06	2.328	0.319	2.33	0.403	2.329	0.348			2.616	-0.625	2.616	0.14
2.332	-0.157	2.332	-0.395	2.332	0.038	2.331	0.283	2.331	-0.27	2.331	0.137	2.331	0.137	2.331	0.056	2.331	0.315	2.333	0.39	2.332	0.339			2.619	-0.629	2.619	0.138
2.334	-0.171	2.334	-0.413	2.334	0.029	2.334	0.28	2.334	-0.277	2.334	0.132	2.334	0.132	2.334	0.056	2.334	0.314	2.336	0.377	2.334	0.331			2.622	-0.629	2.622	0.135
2.337	-0.185	2.337	-0.432	2.337	0.02	2.336	0.278	2.336	-0.284	2.336	0.127	2.336	0.127	2.336	0.057	2.336	0.314	2.338	0.364	2.337	0.323			2.625	-0.626	2.625	0.132
2.34	-0.199	2.34	-0.451	2.34	0.012	2.339	0.276	2.339	-0.291	2.339	0.121	2.339	0.121	2.339	0.057	2.339	0.313	2.341	0.361	2.34	0.315			2.628	-0.623	2.628	0.128
2.342	-0.204	2.342	-0.461	2.342	0.003	2.342	0.264	2.342	-0.3	2.342	0.112	2.342	0.112	2.342	0.052	2.342	0.312	2.344	0.376	2.342	0.296			2.631	-0.623	2.631	0.124
2.345	-0.206	2.345	-0.47	2.345	-0.006	2.344	0.248	2.344	-0.31	2.344	0.102	2.344	0.102	2.344	0.046	2.344	0.311	2.346	0.39	2.345	0.276			2.634	-0.633	2.634	0.118
2.348	-0.209	2.348	-0.479	2.348	-0.015	2.347	0.233	2.347	-0.32	2.347	0.091	2.347	0.091	2.347	0.039	2.347	0.309	2.349	0.405	2.348	0.255			2.637	-0.642	2.637	0.112
2.35	-0.211	2.35	-0.487	2.35	-0.024	2.35	0.217	2.35	-0.329	2.35	0.081	2.35	0.081	2.35	0.032	2.35	0.308	2.352	0.406	2.35	0.236			2.64	-0.652	2.64	0.106
2.353	-0.215	2.353	-0.494	2.353	-0.023	2.352	0.218	2.352	-0.33	2.352	0.086	2.352	0.086	2.352	0.026	2.352	0.299	2.354	0.397	2.353	0.245			2.643	-0.648	2.643	0.106
2.356	-0.219	2.356	-0.501	2.356	-0.022	2.355	0.22	2.355	-0.33	2.355	0.091	2.355	0.091	2.355	0.021	2.355	0.289	2.357	0.389	2.356	0.253			2.646	-0.643	2.646	0.106
2.358	-0.222	2.358	-0.507	2.358	-0.022	2.358	0.222	2.358	-0.33	2.358	0.097	2.358	0.097	2.358	0.015	2.358	0.279	2.36	0.38	2.358	0.261			2.649	-0.637	2.649	0.106
2.361	-0.229	2.361	-0.515	2.361	-0.025	2.36	0.222	2.36	-0.33	2.36	0.102	2.36	0.102	2.36	0.009	2.36	0.269	2.362	0.376	2.361	0.263			2.652	-0.636	2.652	0.106
2.364	-0.242	2.364	-0.526	2.364	-0.04	2.363	0.213	2.363	-0.33	2.363	0.103	2.363	0.103	2.363	0.002	2.363	0.261	2.365	0.373	2.364	0.25			2.655	-0.639	2.655	0.105
2.366	-0.254	2.366	-0.537	2.366	-0.055	2.366	0.204	2.366	-0.33	2.366	0.104	2.366	0.104	2.366	-0.004	2.366	0.252	2.368	0.369	2.366	0.237			2.658	-0.642	2.658	0.105
2.369	-0.267	2.369	-0.548	2.369	-0.069	2.368	0.194	2.368	-0.33	2.368	0.105	2.368	0.105	2.368	-0.011	2.368	0.244	2.37	0.365	2.369	0.223			2.66	-0.644	2.661	0.105
2.372	-0.276	2.372	-0.555	2.372	-0.078	2.371	0.192	2.371	-0.335	2.371	0.105	2.371	0.105	2.371	-0.017	2.371	0.234	2.373	0.355	2.372	0.217			2.663	-0.645	2.664	0.104
2.374	-0.281	2.374	-0.558	2.374	-0.081	2.374	0.201	2.374	-0.345	2.374	0.104	2.374	0.104	2.374	-0.022	2.374	0.221	2.376	0.344	2.374	0.218			2.666	-0.645	2.667	0.103
2.377	-0.286	2.377	-0.562	2.377	-0.085	2.376	0.209	2.376	-0.356	2.376	0.103	2.376	0.103	2.376	-0.027	2.376	0.209	2.378	0.334	2.377	0.219			2.669	-0.646	2.67	0.102
2.38	-0.292	2.38	-0.565	2.38	-0.088	2.379	0.217	2.379	-0.367	2.379	0.101	2.379	0.101	2.379	-0.032	2.379	0.196	2.381	0.328	2.38	0.22			2.672	-0.656	2.673	0.096
2.382	-0.299	2.382	-0.569	2.382	-0.091	2.382	0.221	2.382	-0.37	2.382	0.097	2.382	0.097	2.382	-0.04	2.382	0.197	2.384	0.329	2.382	0.226			2.675	-0.667	2.676	0.091
2.385	-0.306	2.385	-0.573	2.385	-0.095	2.384	0.221	2.384	-0.369	2.384	0.09	2.384	0.09	2.384	-0.049	2.384	0.203	2.386	0.331	2.385	0.234			2.678	-0.678	2.679	0.085
2.388	-0.313	2.388	-0.576	2.388	-0.098	2.387	0.222	2.387	-0.368	2.387	0.083	2.387	0.083	2.387	-0.058	2.387	0.21	2.389	0.333	2.388	0.241			2.681	-0.686	2.682	0.083
2.39	-0.32	2.39	-0.58	2.39	-0.101	2.39	0.223	2.39	-0.367	2.39	0.077	2.39	0.077	2.39	-0.067	2.39	0.217	2.392	0.336	2.39	0.249			2.684	-0.69	2.685	0.082
2.393	-0.327	2.393	-0.587	2.393	-0.103	2.392	0.218	2.392	-0.376	2.392	0.076	2.392	0.076	2.392	-0.066	2.392	0.206	2.394	0.339	2.393	0.24			2.687	-0.694	2.688	0.081
2.395	-0.334	2.395	-0.593	2.395	-0.105	2.395	0.212	2.395	-0.386	2.395	0.077	2.395	0.077	2.395	-0.064	2.395	0.192	2.397	0.343	2.395	0.231			2.69	-0.699	2.691	0.079
2.398	-0.341	2.398	-0.6	2.398	-0.107	2.398	0.207	2.398	-0.395	2.398	0.077	2.398	0.077	2.398	-0.062	2.398	0.178	2.4	0.346	2.398	0.222			2.693	-0.707	2.694	0.072
2.401	-0.345	2.401	-0.606	2.401	-0.109	2.4	0.202	2.4	-0.404	2.4	0.078	2.4	0.078	2.4	-0.061	2.4	0.166	2.402	0.35	2.401	0.214			2.696	-0.714	2.697	0.066
2.403	-0.342	2.403	-0.611	2.403	-0.111	2.403	0.202	2.403	-0.4	2.403	0.082	2.403	0.082	2.403	-0.068	2.403	0.165	2.405	0.353	2.403	0.209			2.699	-0.721	2.7	0.059
2.406	-0.339	2.406	-0.615	2.406	-0.113	2.406	0.202	2.406	-0.397	2.406	0.087	2.406	0.087	2.406	-0.075	2.406	0.164	2.408	0.357	2.406	0.205			2.702	-0.72	2.703	0.056
2.409	-0.336	2.409	-0.62	2.409	-0.114	2.408	0.202	2.408	-0.393	2.408	0.092	2.408	0.092	2.408	-0.082	2.408	0.164	2.41	0.359	2.409	0.2			2.705	-0.716	2.706	0.053
2.411	-0.337	2.411	-0.621	2.411	-0.119	2.411	0.2	2.411	-0.395	2.411	0.093	2.411	0.093	2.411	-0.09	2.411	0.156	2.413	0.347	2.411	0.198			2.708	-0.711	2.709	0.05
2.414	-0.343	2.414	-0.62	2.414	-0.128	2.414	0.196	2.414	-0.407	2.414	0.088	2.414	0.088	2.414	-0.096	2.414	0.135	2.416	0.336	2.414	0.199			2.711	-0.713	2.712	0.05
2.417	-0.35	2.417	-0.619	2.417	-0.137	2.416	0.191	2.416	-0.418	2.416	0.084	2.416	0.084	2.416	-0.103	2.416	0.115	2.418	0.324	2.417	0.199			2.714	-0.721	2.715	0.05
2.419	-0.356	2.419	-0.618	2.419	-0.146	2.419	0.187	2.419	-0.43	2.419	0.079	2.419	0.079	2.419	-0.11	2.419	0.095	2.421	0.313	2.419	0.2			2.717	-0.73	2.718	0.051
2.422	-0.363	2.422	-0.623	2.422	-0.152	2.422	0.176	2.422	-0.438	2.422	0.082	2.422	0.082	2.422	-0.115	2.422	0.085	2.424	0.304	2.422	0.198			2.72	-0.738	2.721	0.051
2.425	-0.37	2.425	-0.63	2.425	-0.158	2.424	0.161	2.424	-0.444	2.424	0.09	2.424	0.09	2.424	-0.118	2.424	0.081	2.426	0.296	2.425	0.195			2.723	-0.735	2.724	0.048
2.427	-0.378	2.427	-0.637	2.427	-0.164	2.427	0.145	2.427	-0.45	2.427	0.098	2.427	0.098	2.427	-0.121	2.427	0.078	2.429	0.288	2.427	0.192			2.726	-0.732	2.727	0.045
2.43	-0.385	2.43	-0.644	2.43	-0.17	2.429	0.13	2.429	-0.456	2.429	0.106	2.429	0.106	2.429	-0.124	2.429	0.075	2.432	0.281	2.43	0.189			2.729	-0.73	2.73	0.041
2.433	-0.383	2.433	-0.643	2.433	-0.174	2.432	0.125	2.432	-0.459	2.432	0.092	2.432	0.092	2.432	-0.126	2.432	0.072	2.434	0.275	2.433	0.182			2.732	-0.731	2.733	0.036
2.435	-0.381	2.435	-0.642	2.435	-0.178	2.435	0.122	2.435	-0.462	2.435	0.075	2.435	0.075	2.435	-0.129	2.435	0.069	2.437	0.269	2.435	0.175			2.735	-0.733	2.736	0.031
2.438	-0.379	2.438	-0.641	2.438	-0.183	2.437	0.119	2.437	-0.465	2.437	0.058	2.437	0.058	2.437	-0.132	2.437	0.066	2.44	0.263	2.438	0.169			2.738	-0.736	2.739	0.025
2.441	-0.38	2.441	-0.642	2.441	-0.186	2.44	0.115	2.44	-0.47	2.44	0.041	2.44	0.041	2.44	-0.135	2.44	0.062	2.442	0.256	2.441	0.161			2.741	-0.74	2.742	0.021
2.443	-0.39	2.443	-0.653	2.443	-0.185	2.443	0.1	2.443	-0.493	2.443	0.026	2.443	0.026	2.443	-0.141	2.443	0.048	2.445	0.248	2.443	0.15			2.744	-0.747	2.745	0.017
2.446	-0.4	2.446	-0.665	2.446	-0.184	2.445	0.086	2.445	-0.516	2.445	0.012	2.445	0.012	2.445	-0.147	2.445	0.034	2.448	0.241	2.446	0.14			2.747	-0.754	2.748	0.014
2.449	-0.41	2.449	-0.676	2.449	-0.183	2.448	0.071	2.448	-0.539	2.448	-0.002	2.448	-0.002	2.448	-0.153	2.448	0.02	2.45	0.233	2.449	0.129			2.75	-0.761	2.751	0.013
2.451	-0.411	2.451	-0.682	2.451	-0.185	2.451	0.06	2.451	-0.557	2.451	-0.014	2.451	-0.014	2.451	-0.158	2.451	0.013	2.453	0.229	2.451	0.113			2.753	-0.758	2.754	0.022
2.454	-0.403	2.454	-0.684	2.454	-0.192	2.453	0.055	2.453	-0.564	2.453	-0.022	2.453	-0.022	2.453	-0.162	2.453	0.021	2.455	0.229	2.454	0.09			2.756	-0.754	2.757	0.031
2.457	-0.394	2.457	-0.685	2.457	-0.199	2.456	0.051	2.456	-0.572	2.456	-0.03	2.456	-0.03	2.456	-0.166	2.456	0.028	2.458	0.229	2.457	0.068			2.759	-0.751	2.76	0.04
2.459	-0.386	2.459	-0.686	2.459	-0.206	2.459	0.046	2.459	-0.579	2.459	-0.038	2.459	-0.038	2.459	-0.169	2.459	0.036			2.459	0.045			2.762	-0.75	2.763	0.037
2.462	-0.392	2.462	-0.692	2.462	-0.213	2.461	0.044	2.461	-0.584	2.461	-0.043	2.461	-0.043	2.461	-0.173	2.461	0.036			2.462	0.043			2.765	-0.751	2.766	0.032
2.465	-0.406	2.465	-0.702	2.465	-0.22	2.464	0.043	2.464	-0.587	2.464	-0.046	2.464	-0.046	2.464	-0.176	2.464	0.032			2.465	0.05			2.768	-0.751	2.769	0.026
2.467	-0.419	2.467	-0.711	2.467	-0.227	2.467	0.042	2.467	-0.59	2.467	-0.049	2.467	-0.049	2.467	-0.18	2.467	0.027			2.467	0.057			2.771	-0.753	2.772	0.022
2.47	-0.433	2.47	-0.72	2.47	-0.233	2.469	0.041	2.469	-0.593	2.469	-0.052	2.469	-0.052	2.469	-0.183	2.469	0.023			2.47	0.064			2.774	-0.753	2.775	0.017
2.473	-0.44	2.473	-0.728	2.473	-0.231	2.472	0.045	2.472	-0.598	2.472	-0.06	2.472	-0.06	2.472	-0.195	2.472	0.014			2.473	0.063			2.777	-0.753	2.778	0.013
2.475	-0.446	2.475	-0.735	2.475	-0.227	2.475	0.05	2.475	-0.603	2.475	-0.069	2.475	-0.069	2.475	-0.21	2.475	0.003			2.475	0.061					2.781	0.008
2.478	-0.452	2.478	-0.743	2.478	-0.224	2.477	0.055	2.477	-0.607	2.477	-0.078	2.477	-0.078	2.477	-0.224	2.477	-0.007			2.478	0.06					2.784	0.003
2.481	-0.457	2.481	-0.748	2.481	-0.222	2.48	0.06	2.48	-0.612	2.48	-0.086	2.48	-0.086	2.48	-0.238	2.48	-0.017			2.481	0.057					2.787	-0.002
2.483	-0.454	2.483	-0.741	2.483	-0.227	2.483	0.051	2.483	-0.619	2.483	-0.078	2.483	-0.078	2.483	-0.244	2.483	-0.022			2.483	0.05					2.79	-0.007
2.486	-0.451	2.486	-0.735	2.486	-0.232	2.485	0.042	2.485	-0.626	2.485	-0.07	2.485	-0.07	2.485	-0.249	2.485	-0.026			2.486	0.044					2.793	-0.005
2.489	-0.448	2.489	-0.728	2.489	-0.238	2.488	0.033	2.488	-0.633	2.488	-0.063	2.488	-0.063	2.488	-0.254	2.488	-0.031			2.489	0.037					2.796	-0.002
2.491	-0.45	2.491	-0.727	2.491	-0.242	2.491	0.027	2.491	-0.636	2.491	-0.056	2.491	-0.056	2.491	-0.256	2.491	-0.036			2.491	0.031					2.799	0.001
2.494	-0.461	2.494	-0.734	2.494	-0.244	2.493	0.025	2.493	-0.628	2.493	-0.053	2.493	-0.053	2.493	-0.249	2.493	-0.042			2.494	0.026					2.802	0
2.497	-0.472	2.497	-0.741	2.497	-0.246	2.496	0.023	2.496	-0.62	2.496	-0.05	2.496	-0.05	2.496	-0.242	2.496	-0.048			2.497	0.021					2.805	-0.007
2.499	-0.483	2.499	-0.748	2.499	-0.248	2.499	0.022	2.499	-0.613	2.499	-0.047	2.499	-0.047	2.499	-0.235	2.499	-0.054			2.499	0.016					2.808	-0.014
2.502	-0.487	2.502	-0.752	2.502	-0.247	2.501	0.029	2.501	-0.614	2.501	-0.051	2.501	-0.051	2.501	-0.233	2.501	-0.06			2.502	0.02					2.811	-0.021
2.505	-0.487	2.505	-0.752	2.505	-0.247	2.504	0.029	2.504	-0.614	2.504	-0.051	2.504	-0.051	2.504	-0.233	2.504	-0.06			2.505	0.02					2.813	-0.021
2.507	-0.487	2.507	-0.752	2.507	-0.247	2.507	0.029	2.507	-0.614	2.507	-0.051	2.507	-0.051	2.507	-0.233	2.507	-0.06			2.507	0.02					2.816	-0.021
2.51	-0.487	2.51	-0.752	2.51	-0.247	2.509	0.029	2.509	-0.614	2.509	-0.051	2.509	-0.051	2.509	-0.233	2.509	-0.06			2.51	0.02					2.819	-0.021
